# Supplementary material for: Exosomal TNF-α mediates voltage-gated Na+ channel 1.6 overexpression and contributes to brain tumor–induced neuronal hyperexcitability
Source: J Clin Invest. 2024 Aug 1;134(18):e166271. doi: 10.1172/JCI166271 (PMC11405049; doi:10.1172/JCI166271)
Supplement: Supporting data values [file jci-134-166271-s198.xlsx]

## Sheet: Fig.S1C
NTA Experiment Summary File
Created with NTA 3.2 Dev Build 3.2.16
[Experiment Details]
Software Version,NTA 3.2 Dev Build 3.2.16
Experiment Name,exo 3 1a100 2020-07-21 15-39-41.nano
Sample Name,"exo 3"
Operator Name,"fede"
Time Captured,15:39:41 21/07/2020
Pre-treatment,""
Diluent,"water"
Remarks,""
Filename:,exo 3 1a100 2020-07-21 15-39-54,
[Conditions]
Temperature/C,22,
Viscosity/cP,0.952941,
Camera Type,sCMOS,
Laser Type,Blue405,
Camera Level,15,
Slider Shutter,1206,
Slider Gain,366,
Shutter/ms,30.15,
Camera Histogram Upper Limit,3294,
Camera Histogram Lower Limit,0,
Frame rate/fps,24.9963,
Syringe Pump Speed/AU,0,
[Settings]
Detection Threshold,6,
Max Jump Mode,Auto,
Max Jump Distance,7.6495,
Blur,Auto,
Min Track Length,Auto,
First frame,0,
Total frames analysed,1499,
[Exclusion Regions]
No Exclusion Regions Used,
[Results],,Average,Standard Error,
Dilution factor (concentrations adjusted for this factor),Not recorded,
Concentration (Particles / ml),3.26e+009,3.26e+009,0.00e+000
Particles per frame,165.4,165.4,0.0
Centres per frame,189.0,189.0,0.0
Completed tracks,38961,
X-Drift (pix/frame),-0.0,
Y-Drift (pix/frame),-0.2,
[Information]
Completed Tracks,OK,
Concentration,OK,
Video length,OK,
Noise level,No,
Vibration detected,Moderate vibration,
Vibration correction applied,Yes,
Settings changed?,No,
Errors (1),,
Errors (2),,
[Data Included]
Size distribution - Number weighting - With Percentiles
Size distribution - Surface area weighting - With Percentiles
Size distribution - Volume weighting - With Percentiles
Diffusion distribution - Number weighting - With Percentiles
Diffusion distribution - Surface area weighting - With Percentiles
Diffusion distribution - Volume weighting - With Percentiles
[Size Data]
Analysis Method,FTLA,
Weighting,Number,
Filename,exo 3 1a100 2020-07-21 15-39-54,Average,Standard Error
Mean,191.0,191.0,0.0
Mode,138.4,138.4,0.0
SD,98.5,98.5,0.0
D10,114.3,114.3,0.0
D50,157.9,157.9,0.0
D90,309.5,309.5,0.0
Valid Tracks,8980.0,
Graph Data
Bin centre (nm), Concentration (particles / ml),Concentration average,Standard Error
0.5,0,0,0,
1.5,0,0,0,
2.5,0,0,0,
3.5,0,0,0,
4.5,0,0,0,
5.5,0,0,0,
6.5,0,0,0,
7.5,0,0,0,
8.5,0,0,0,
9.5,0,0,0,
10.5,0,0,0,
11.5,0,0,0,
12.5,0,0,0,
13.5,0,0,0,
14.5,0,0,0,
15.5,0,0,0,
16.5,0,0,0,
17.5,0,0,0,
18.5,0,0,0,
19.5,0,0,0,
20.5,0,0,0,
21.5,0,0,0,
22.5,0,0,0,
23.5,0,0,0,
24.5,0,0,0,
25.5,0,0,0,
26.5,0,0,0,
27.5,0,0,0,
28.5,0,0,0,
29.5,0,0,0,
30.5,0,0,0,
31.5,0,0,0,
32.5,0,0,0,
33.5,0,0,0,
34.5,0,0,0,
35.5,0,0,0,
36.5,0,0,0,
37.5,0,0,0,
38.5,0,0,0,
39.5,0,0,0,
40.5,0,0,0,
41.5,0,0,0,
42.5,0,0,0,
43.5,0,0,0,
44.5,0,0,0,
45.5,0,0,0,
46.5,0,0,0,
47.5,0,0,0,
48.5,0,0,0,
49.5,0,0,0,
50.5,0,0,0,
51.5,0,0,0,
52.5,0,0,0,
53.5,0,0,0,
54.5,0,0,0,
55.5,0,0,0,
56.5,0,0,0,
57.5,2,2,0,
58.5,6,6,0,
59.5,16,16,0,
60.5,40,40,0,
61.5,92,92,0,
62.5,203,203,0,
63.5,429,429,0,
64.5,868,868,0,
65.5,1682,1682,0,
66.5,3133,3133,0,
67.5,5622,5622,0,
68.5,9731,9731,0,
69.5,16278,16278,0,
70.5,26365,26365,0,
71.5,41413,41413,0,
72.5,63186,63186,0,
73.5,93797,93797,0,
74.5,135676,135676,0,
75.5,191520,191520,0,
76.5,264218,264218,0,
77.5,356752,356752,0,
78.5,472091,472091,0,
79.5,613093,613093,0,
80.5,782404,782404,0,
81.5,982383,982383,0,
82.5,1215044,1215044,0,
83.5,1482015,1482015,0,
84.5,1784518,1784518,0,
85.5,2123351,2123351,0,
86.5,2498881,2498881,0,
87.5,2911027,2911027,0,
88.5,3359244,3359244,0,
89.5,3842498,3842498,0,
90.5,4359238,4359238,0,
91.5,4907375,4907375,0,
92.5,5484266,5484266,0,
93.5,6086729,6086729,0,
94.5,6711080,6711080,0,
95.5,7353210,7353210,0,
96.5,8008698,8008698,0,
97.5,8672966,8672966,0,
98.5,9341452,9341452,0,
99.5,10009815,10009815,0,
100.5,10674130,10674130,0,
101.5,11331084,11331084,0,
102.5,11978134,11978134,0,
103.5,12613630,12613630,0,
104.5,13236891,13236891,0,
105.5,13848230,13848230,0,
106.5,14448927,14448927,0,
107.5,15041152,15041152,0,
108.5,15627862,15627862,0,
109.5,16212657,16212657,0,
110.5,16799624,16799624,0,
111.5,17393165,17393165,0,
112.5,17997827,17997827,0,
113.5,18618124,18618124,0,
114.5,19258368,19258368,0,
115.5,19922498,19922498,0,
116.5,20613922,20613922,0,
117.5,21335348,21335348,0,
118.5,22088631,22088631,0,
119.5,22874621,22874621,0,
120.5,23693009,23693009,0,
121.5,24542198,24542198,0,
122.5,25419184,25419184,0,
123.5,26319460,26319460,0,
124.5,27236970,27236970,0,
125.5,28164098,28164098,0,
126.5,29091727,29091727,0,
127.5,30009363,30009363,0,
128.5,30905338,30905338,0,
129.5,31767091,31767091,0,
130.5,32581528,32581528,0,
131.5,33335441,33335441,0,
132.5,34015978,34015978,0,
133.5,34611142,34611142,0,
134.5,35110273,35110273,0,
135.5,35504506,35504506,0,
136.5,35787154,35787154,0,
137.5,35954006,35954006,0,
138.5,36003500,36003500,0,
139.5,35936780,35936780,0,
140.5,35757622,35757622,0,
141.5,35472237,35472237,0,
142.5,35088972,35088972,0,
143.5,34617935,34617935,0,
144.5,34070564,34070564,0,
145.5,33459172,33459172,0,
146.5,32796501,32796501,0,
147.5,32095307,32095307,0,
148.5,31367979,31367979,0,
149.5,30626239,30626239,0,
150.5,29880890,29880890,0,
151.5,29141644,29141644,0,
152.5,28417011,28417011,0,
153.5,27714244,27714244,0,
154.5,27039338,27039338,0,
155.5,26397059,26397059,0,
156.5,25791014,25791014,0,
157.5,25223728,25223728,0,
158.5,24696737,24696737,0,
159.5,24210692,24210692,0,
160.5,23765447,23765447,0,
161.5,23360158,23360158,0,
162.5,22993366,22993366,0,
163.5,22663073,22663073,0,
164.5,22366814,22366814,0,
165.5,22101717,22101717,0,
166.5,21864563,21864563,0,
167.5,21651836,21651836,0,
168.5,21459774,21459774,0,
169.5,21284421,21284421,0,
170.5,21121675,21121675,0,
171.5,20967345,20967345,0,
172.5,20817206,20817206,0,
173.5,20667061,20667061,0,
174.5,20512808,20512808,0,
175.5,20350507,20350507,0,
176.5,20176452,20176452,0,
177.5,19987237,19987237,0,
178.5,19779828,19779828,0,
179.5,19551625,19551625,0,
180.5,19300513,19300513,0,
181.5,19024911,19024911,0,
182.5,18723801,18723801,0,
183.5,18396746,18396746,0,
184.5,18043891,18043891,0,
185.5,17665944,17665944,0,
186.5,17264152,17264152,0,
187.5,16840248,16840248,0,
188.5,16396395,16396395,0,
189.5,15935119,15935119,0,
190.5,15459227,15459227,0,
191.5,14971732,14971732,0,
192.5,14475767,14475767,0,
193.5,13974511,13974511,0,
194.5,13471107,13471107,0,
195.5,12968605,12968605,0,
196.5,12469895,12469895,0,
197.5,11977666,11977666,0,
198.5,11494365,11494365,0,
199.5,11022173,11022173,0,
200.5,10562988,10562988,0,
201.5,10118421,10118421,0,
202.5,9689792,9689792,0,
203.5,9278148,9278148,0,
204.5,8884270,8884270,0,
205.5,8508695,8508695,0,
206.5,8151737,8151737,0,
207.5,7813515,7813515,0,
208.5,7493970,7493970,0,
209.5,7192897,7192897,0,
210.5,6909965,6909965,0,
211.5,6644739,6644739,0,
212.5,6396704,6396704,0,
213.5,6165281,6165281,0,
214.5,5949846,5949846,0,
215.5,5749741,5749741,0,
216.5,5564293,5564293,0,
217.5,5392818,5392818,0,
218.5,5234634,5234634,0,
219.5,5089068,5089068,0,
220.5,4955460,4955460,0,
221.5,4833170,4833170,0,
222.5,4721577,4721577,0,
223.5,4620085,4620085,0,
224.5,4528125,4528125,0,
225.5,4445152,4445152,0,
226.5,4370647,4370647,0,
227.5,4304117,4304117,0,
228.5,4245096,4245096,0,
229.5,4193140,4193140,0,
230.5,4147829,4147829,0,
231.5,4108765,4108765,0,
232.5,4075570,4075570,0,
233.5,4047885,4047885,0,
234.5,4025370,4025370,0,
235.5,4007699,4007699,0,
236.5,3994564,3994564,0,
237.5,3985668,3985668,0,
238.5,3980729,3980729,0,
239.5,3979475,3979475,0,
240.5,3981646,3981646,0,
241.5,3986989,3986989,0,
242.5,3995263,3995263,0,
243.5,4006234,4006234,0,
244.5,4019675,4019675,0,
245.5,4035367,4035367,0,
246.5,4053097,4053097,0,
247.5,4072659,4072659,0,
248.5,4093852,4093852,0,
249.5,4116481,4116481,0,
250.5,4140357,4140357,0,
251.5,4165294,4165294,0,
252.5,4191114,4191114,0,
253.5,4217642,4217642,0,
254.5,4244708,4244708,0,
255.5,4272146,4272146,0,
256.5,4299797,4299797,0,
257.5,4327505,4327505,0,
258.5,4355116,4355116,0,
259.5,4382485,4382485,0,
260.5,4409467,4409467,0,
261.5,4435924,4435924,0,
262.5,4461721,4461721,0,
263.5,4486727,4486727,0,
264.5,4510816,4510816,0,
265.5,4533866,4533866,0,
266.5,4555759,4555759,0,
267.5,4576381,4576381,0,
268.5,4595624,4595624,0,
269.5,4613382,4613382,0,
270.5,4629556,4629556,0,
271.5,4644053,4644053,0,
272.5,4656783,4656783,0,
273.5,4667661,4667661,0,
274.5,4676612,4676612,0,
275.5,4683563,4683563,0,
276.5,4688450,4688450,0,
277.5,4691215,4691215,0,
278.5,4691807,4691807,0,
279.5,4690184,4690184,0,
280.5,4686309,4686309,0,
281.5,4680155,4680155,0,
282.5,4671705,4671705,0,
283.5,4660946,4660946,0,
284.5,4647878,4647878,0,
285.5,4632507,4632507,0,
286.5,4614849,4614849,0,
287.5,4594927,4594927,0,
288.5,4572773,4572773,0,
289.5,4548429,4548429,0,
290.5,4521941,4521941,0,
291.5,4493366,4493366,0,
292.5,4462766,4462766,0,
293.5,4430210,4430210,0,
294.5,4395773,4395773,0,
295.5,4359534,4359534,0,
296.5,4321579,4321579,0,
297.5,4281996,4281996,0,
298.5,4240877,4240877,0,
299.5,4198315,4198315,0,
300.5,4154407,4154407,0,
301.5,4109250,4109250,0,
302.5,4062941,4062941,0,
303.5,4015577,4015577,0,
304.5,3967253,3967253,0,
305.5,3918064,3918064,0,
306.5,3868104,3868104,0,
307.5,3817460,3817460,0,
308.5,3766220,3766220,0,
309.5,3714468,3714468,0,
310.5,3662283,3662283,0,
311.5,3609741,3609741,0,
312.5,3556914,3556914,0,
313.5,3503869,3503869,0,
314.5,3450671,3450671,0,
315.5,3397377,3397377,0,
316.5,3344045,3344045,0,
317.5,3290724,3290724,0,
318.5,3237461,3237461,0,
319.5,3184301,3184301,0,
320.5,3131282,3131282,0,
321.5,3078443,3078443,0,
322.5,3025816,3025816,0,
323.5,2973433,2973433,0,
324.5,2921322,2921322,0,
325.5,2869510,2869510,0,
326.5,2818022,2818022,0,
327.5,2766881,2766881,0,
328.5,2716109,2716109,0,
329.5,2665727,2665727,0,
330.5,2615756,2615756,0,
331.5,2566216,2566216,0,
332.5,2517126,2517126,0,
333.5,2468507,2468507,0,
334.5,2420378,2420378,0,
335.5,2372760,2372760,0,
336.5,2325672,2325672,0,
337.5,2279137,2279137,0,
338.5,2233174,2233174,0,
339.5,2187807,2187807,0,
340.5,2143058,2143058,0,
341.5,2098949,2098949,0,
342.5,2055505,2055505,0,
343.5,2012748,2012748,0,
344.5,1970702,1970702,0,
345.5,1929392,1929392,0,
346.5,1888841,1888841,0,
347.5,1849074,1849074,0,
348.5,1810114,1810114,0,
349.5,1771984,1771984,0,
350.5,1734707,1734707,0,
351.5,1698306,1698306,0,
352.5,1662801,1662801,0,
353.5,1628212,1628212,0,
354.5,1594560,1594560,0,
355.5,1561862,1561862,0,
356.5,1530135,1530135,0,
357.5,1499396,1499396,0,
358.5,1469657,1469657,0,
359.5,1440934,1440934,0,
360.5,1413236,1413236,0,
361.5,1386575,1386575,0,
362.5,1360959,1360959,0,
363.5,1336396,1336396,0,
364.5,1312892,1312892,0,
365.5,1290452,1290452,0,
366.5,1269079,1269079,0,
367.5,1248775,1248775,0,
368.5,1229543,1229543,0,
369.5,1211383,1211383,0,
370.5,1194294,1194294,0,
371.5,1178274,1178274,0,
372.5,1163322,1163322,0,
373.5,1149434,1149434,0,
374.5,1136608,1136608,0,
375.5,1124839,1124839,0,
376.5,1114123,1114123,0,
377.5,1104456,1104456,0,
378.5,1095832,1095832,0,
379.5,1088245,1088245,0,
380.5,1081691,1081691,0,
381.5,1076164,1076164,0,
382.5,1071657,1071657,0,
383.5,1068165,1068165,0,
384.5,1065680,1065680,0,
385.5,1064196,1064196,0,
386.5,1063706,1063706,0,
387.5,1064202,1064202,0,
388.5,1065676,1065676,0,
389.5,1068119,1068119,0,
390.5,1071521,1071521,0,
391.5,1075872,1075872,0,
392.5,1081159,1081159,0,
393.5,1087370,1087370,0,
394.5,1094490,1094490,0,
395.5,1102502,1102502,0,
396.5,1111388,1111388,0,
397.5,1121127,1121127,0,
398.5,1131695,1131695,0,
399.5,1143066,1143066,0,
400.5,1155210,1155210,0,
401.5,1168095,1168095,0,
402.5,1181683,1181683,0,
403.5,1195934,1195934,0,
404.5,1210801,1210801,0,
405.5,1226236,1226236,0,
406.5,1242182,1242182,0,
407.5,1258580,1258580,0,
408.5,1275365,1275365,0,
409.5,1292464,1292464,0,
410.5,1309803,1309803,0,
411.5,1327299,1327299,0,
412.5,1344864,1344864,0,
413.5,1362404,1362404,0,
414.5,1379823,1379823,0,
415.5,1397015,1397015,0,
416.5,1413874,1413874,0,
417.5,1430287,1430287,0,
418.5,1446138,1446138,0,
419.5,1461310,1461310,0,
420.5,1475681,1475681,0,
421.5,1489130,1489130,0,
422.5,1501535,1501535,0,
423.5,1512775,1512775,0,
424.5,1522731,1522731,0,
425.5,1531286,1531286,0,
426.5,1538330,1538330,0,
427.5,1543757,1543757,0,
428.5,1547467,1547467,0,
429.5,1549370,1549370,0,
430.5,1549384,1549384,0,
431.5,1547440,1547440,0,
432.5,1543477,1543477,0,
433.5,1537450,1537450,0,
434.5,1529325,1529325,0,
435.5,1519084,1519084,0,
436.5,1506722,1506722,0,
437.5,1492249,1492249,0,
438.5,1475692,1475692,0,
439.5,1457091,1457091,0,
440.5,1436502,1436502,0,
441.5,1413994,1413994,0,
442.5,1389651,1389651,0,
443.5,1363568,1363568,0,
444.5,1335854,1335854,0,
445.5,1306626,1306626,0,
446.5,1276013,1276013,0,
447.5,1244150,1244150,0,
448.5,1211178,1211178,0,
449.5,1177243,1177243,0,
450.5,1142496,1142496,0,
451.5,1107086,1107086,0,
452.5,1071166,1071166,0,
453.5,1034885,1034885,0,
454.5,998390,998390,0,
455.5,961822,961822,0,
456.5,925320,925320,0,
457.5,889013,889013,0,
458.5,853026,853026,0,
459.5,817472,817472,0,
460.5,782459,782459,0,
461.5,748082,748082,0,
462.5,714430,714430,0,
463.5,681579,681579,0,
464.5,649598,649598,0,
465.5,618544,618544,0,
466.5,588466,588466,0,
467.5,559402,559402,0,
468.5,531383,531383,0,
469.5,504432,504432,0,
470.5,478561,478561,0,
471.5,453778,453778,0,
472.5,430083,430083,0,
473.5,407469,407469,0,
474.5,385926,385926,0,
475.5,365437,365437,0,
476.5,345981,345981,0,
477.5,327535,327535,0,
478.5,310070,310070,0,
479.5,293558,293558,0,
480.5,277967,277967,0,
481.5,263264,263264,0,
482.5,249413,249413,0,
483.5,236381,236381,0,
484.5,224131,224131,0,
485.5,212629,212629,0,
486.5,201838,201838,0,
487.5,191725,191725,0,
488.5,182255,182255,0,
489.5,173394,173394,0,
490.5,165111,165111,0,
491.5,157374,157374,0,
492.5,150153,150153,0,
493.5,143419,143419,0,
494.5,137145,137145,0,
495.5,131303,131303,0,
496.5,125871,125871,0,
497.5,120823,120823,0,
498.5,116138,116138,0,
499.5,111794,111794,0,
500.5,107772,107772,0,
501.5,104054,104054,0,
502.5,100622,100622,0,
503.5,97461,97461,0,
504.5,94555,94555,0,
505.5,91891,91891,0,
506.5,89456,89456,0,
507.5,87238,87238,0,
508.5,85227,85227,0,
509.5,83413,83413,0,
510.5,81787,81787,0,
511.5,80341,80341,0,
512.5,79067,79067,0,
513.5,77961,77961,0,
514.5,77014,77014,0,
515.5,76224,76224,0,
516.5,75585,75585,0,
517.5,75095,75095,0,
518.5,74749,74749,0,
519.5,74546,74546,0,
520.5,74485,74485,0,
521.5,74563,74563,0,
522.5,74781,74781,0,
523.5,75139,75139,0,
524.5,75638,75638,0,
525.5,76278,76278,0,
526.5,77062,77062,0,
527.5,77991,77991,0,
528.5,79070,79070,0,
529.5,80301,80301,0,
530.5,81689,81689,0,
531.5,83237,83237,0,
532.5,84953,84953,0,
533.5,86840,86840,0,
534.5,88906,88906,0,
535.5,91157,91157,0,
536.5,93601,93601,0,
537.5,96247,96247,0,
538.5,99102,99102,0,
539.5,102177,102177,0,
540.5,105481,105481,0,
541.5,109024,109024,0,
542.5,112818,112818,0,
543.5,116875,116875,0,
544.5,121207,121207,0,
545.5,125827,125827,0,
546.5,130747,130747,0,
547.5,135982,135982,0,
548.5,141547,141547,0,
549.5,147455,147455,0,
550.5,153723,153723,0,
551.5,160366,160366,0,
552.5,167398,167398,0,
553.5,174837,174837,0,
554.5,182698,182698,0,
555.5,190997,190997,0,
556.5,199750,199750,0,
557.5,208972,208972,0,
558.5,218678,218678,0,
559.5,228884,228884,0,
560.5,239602,239602,0,
561.5,250846,250846,0,
562.5,262628,262628,0,
563.5,274957,274957,0,
564.5,287843,287843,0,
565.5,301293,301293,0,
566.5,315312,315312,0,
567.5,329903,329903,0,
568.5,345066,345066,0,
569.5,360799,360799,0,
570.5,377096,377096,0,
571.5,393948,393948,0,
572.5,411342,411342,0,
573.5,429263,429263,0,
574.5,447690,447690,0,
575.5,466597,466597,0,
576.5,485956,485956,0,
577.5,505733,505733,0,
578.5,525888,525888,0,
579.5,546378,546378,0,
580.5,567154,567154,0,
581.5,588162,588162,0,
582.5,609342,609342,0,
583.5,630631,630631,0,
584.5,651959,651959,0,
585.5,673253,673253,0,
586.5,694435,694435,0,
587.5,715422,715422,0,
588.5,736128,736128,0,
589.5,756463,756463,0,
590.5,776336,776336,0,
591.5,795652,795652,0,
592.5,814314,814314,0,
593.5,832226,832226,0,
594.5,849291,849291,0,
595.5,865411,865411,0,
596.5,880493,880493,0,
597.5,894442,894442,0,
598.5,907169,907169,0,
599.5,918589,918589,0,
600.5,928621,928621,0,
601.5,937190,937190,0,
602.5,944227,944227,0,
603.5,949671,949671,0,
604.5,953471,953471,0,
605.5,955581,955581,0,
606.5,955968,955968,0,
607.5,954606,954606,0,
608.5,951481,951481,0,
609.5,946590,946590,0,
610.5,939941,939941,0,
611.5,931551,931551,0,
612.5,921450,921450,0,
613.5,909677,909677,0,
614.5,896285,896285,0,
615.5,881332,881332,0,
616.5,864890,864890,0,
617.5,847038,847038,0,
618.5,827865,827865,0,
619.5,807464,807464,0,
620.5,785939,785939,0,
621.5,763396,763396,0,
622.5,739948,739948,0,
623.5,715711,715711,0,
624.5,690803,690803,0,
625.5,665344,665344,0,
626.5,639454,639454,0,
627.5,613252,613252,0,
628.5,586858,586858,0,
629.5,560385,560385,0,
630.5,533945,533945,0,
631.5,507646,507646,0,
632.5,481589,481589,0,
633.5,455870,455870,0,
634.5,430578,430578,0,
635.5,405797,405797,0,
636.5,381601,381601,0,
637.5,358057,358057,0,
638.5,335225,335225,0,
639.5,313157,313157,0,
640.5,291897,291897,0,
641.5,271479,271479,0,
642.5,251933,251933,0,
643.5,233279,233279,0,
644.5,215530,215530,0,
645.5,198694,198694,0,
646.5,182770,182770,0,
647.5,167754,167754,0,
648.5,153635,153635,0,
649.5,140397,140397,0,
650.5,128021,128021,0,
651.5,116482,116482,0,
652.5,105754,105754,0,
653.5,95807,95807,0,
654.5,86609,86609,0,
655.5,78127,78127,0,
656.5,70326,70326,0,
657.5,63170,63170,0,
658.5,56622,56622,0,
659.5,50647,50647,0,
660.5,45208,45208,0,
661.5,40270,40270,0,
662.5,35797,35797,0,
663.5,31757,31757,0,
664.5,28115,28115,0,
665.5,24841,24841,0,
666.5,21905,21905,0,
667.5,19278,19278,0,
668.5,16932,16932,0,
669.5,14844,14844,0,
670.5,12987,12987,0,
671.5,11342,11342,0,
672.5,9886,9886,0,
673.5,8601,8601,0,
674.5,7470,7470,0,
675.5,6476,6476,0,
676.5,5604,5604,0,
677.5,4840,4840,0,
678.5,4174,4174,0,
679.5,3593,3593,0,
680.5,3088,3088,0,
681.5,2649,2649,0,
682.5,2269,2269,0,
683.5,1941,1941,0,
684.5,1657,1657,0,
685.5,1413,1413,0,
686.5,1203,1203,0,
687.5,1022,1022,0,
688.5,868,868,0,
689.5,735,735,0,
690.5,622,622,0,
691.5,526,526,0,
692.5,444,444,0,
693.5,374,374,0,
694.5,315,315,0,
695.5,265,265,0,
696.5,223,223,0,
697.5,187,187,0,
698.5,157,157,0,
699.5,131,131,0,
700.5,110,110,0,
701.5,92,92,0,
702.5,76,76,0,
703.5,64,64,0,
704.5,53,53,0,
705.5,44,44,0,
706.5,37,37,0,
707.5,31,31,0,
708.5,25,25,0,
709.5,21,21,0,
710.5,17,17,0,
711.5,15,15,0,
712.5,12,12,0,
713.5,10,10,0,
714.5,8,8,0,
715.5,7,7,0,
716.5,6,6,0,
717.5,5,5,0,
718.5,4,4,0,
719.5,3,3,0,
720.5,3,3,0,
721.5,2,2,0,
722.5,2,2,0,
723.5,1,1,0,
724.5,1,1,0,
725.5,1,1,0,
726.5,0,0,0,
727.5,0,0,0,
728.5,0,0,0,
729.5,0,0,0,
730.5,0,0,0,
731.5,0,0,0,
732.5,0,0,0,
733.5,0,0,0,
734.5,0,0,0,
735.5,0,0,0,
736.5,0,0,0,
737.5,0,0,0,
738.5,0,0,0,
739.5,0,0,0,
740.5,0,0,0,
741.5,0,0,0,
742.5,0,0,0,
743.5,0,0,0,
744.5,0,0,0,
745.5,0,0,0,
746.5,0,0,0,
747.5,0,0,0,
748.5,0,0,0,
749.5,0,0,0,
750.5,0,0,0,
751.5,0,0,0,
752.5,0,0,0,
753.5,0,0,0,
754.5,0,0,0,
755.5,0,0,0,
756.5,0,0,0,
757.5,0,0,0,
758.5,0,0,0,
759.5,0,0,0,
760.5,0,0,0,
761.5,0,0,0,
762.5,0,0,0,
763.5,0,0,0,
764.5,0,0,0,
765.5,0,0,0,
766.5,0,0,0,
767.5,0,0,0,
768.5,0,0,0,
769.5,0,0,0,
770.5,0,0,0,
771.5,0,0,0,
772.5,0,0,0,
773.5,0,0,0,
774.5,0,0,0,
775.5,0,0,0,
776.5,0,0,0,
777.5,0,0,0,
778.5,0,0,0,
779.5,0,0,0,
780.5,0,0,0,
781.5,0,0,0,
782.5,0,0,0,
783.5,0,0,0,
784.5,0,0,0,
785.5,0,0,0,
786.5,0,0,0,
787.5,0,0,0,
788.5,0,0,0,
789.5,0,0,0,
790.5,0,0,0,
791.5,0,0,0,
792.5,0,0,0,
793.5,0,0,0,
794.5,0,0,0,
795.5,0,0,0,
796.5,0,0,0,
797.5,0,0,0,
798.5,0,0,0,
799.5,0,0,0,
800.5,0,0,0,
801.5,0,0,0,
802.5,0,0,0,
803.5,0,0,0,
804.5,0,0,0,
805.5,0,0,0,
806.5,0,0,0,
807.5,0,0,0,
808.5,0,0,0,
809.5,0,0,0,
810.5,0,0,0,
811.5,0,0,0,
812.5,0,0,0,
813.5,0,0,0,
814.5,0,0,0,
815.5,0,0,0,
816.5,0,0,0,
817.5,0,0,0,
818.5,0,0,0,
819.5,0,0,0,
820.5,0,0,0,
821.5,0,0,0,
822.5,0,0,0,
823.5,0,0,0,
824.5,0,0,0,
825.5,0,0,0,
826.5,0,0,0,
827.5,0,0,0,
828.5,0,0,0,
829.5,0,0,0,
830.5,0,0,0,
831.5,0,0,0,
832.5,0,0,0,
833.5,0,0,0,
834.5,0,0,0,
835.5,0,0,0,
836.5,0,0,0,
837.5,0,0,0,
838.5,0,0,0,
839.5,0,0,0,
840.5,0,0,0,
841.5,0,0,0,
842.5,0,0,0,
843.5,0,0,0,
844.5,0,0,0,
845.5,0,0,0,
846.5,0,0,0,
847.5,0,0,0,
848.5,0,0,0,
849.5,0,0,0,
850.5,0,0,0,
851.5,0,0,0,
852.5,0,0,0,
853.5,0,0,0,
854.5,0,0,0,
855.5,0,0,0,
856.5,0,0,0,
857.5,0,0,0,
858.5,0,0,0,
859.5,0,0,0,
860.5,0,0,0,
861.5,0,0,0,
862.5,0,0,0,
863.5,0,0,0,
864.5,0,0,0,
865.5,0,0,0,
866.5,0,0,0,
867.5,0,0,0,
868.5,0,0,0,
869.5,0,0,0,
870.5,0,0,0,
871.5,0,0,0,
872.5,0,0,0,
873.5,0,0,0,
874.5,0,0,0,
875.5,0,0,0,
876.5,0,0,0,
877.5,0,0,0,
878.5,0,0,0,
879.5,0,0,0,
880.5,0,0,0,
881.5,0,0,0,
882.5,0,0,0,
883.5,0,0,0,
884.5,0,0,0,
885.5,0,0,0,
886.5,0,0,0,
887.5,0,0,0,
888.5,0,0,0,
889.5,0,0,0,
890.5,0,0,0,
891.5,0,0,0,
892.5,0,0,0,
893.5,0,0,0,
894.5,0,0,0,
895.5,0,0,0,
896.5,0,0,0,
897.5,0,0,0,
898.5,0,0,0,
899.5,0,0,0,
900.5,0,0,0,
901.5,0,0,0,
902.5,0,0,0,
903.5,0,0,0,
904.5,0,0,0,
905.5,0,0,0,
906.5,0,0,0,
907.5,0,0,0,
908.5,0,0,0,
909.5,0,0,0,
910.5,0,0,0,
911.5,0,0,0,
912.5,0,0,0,
913.5,0,0,0,
914.5,0,0,0,
915.5,0,0,0,
916.5,0,0,0,
917.5,0,0,0,
918.5,0,0,0,
919.5,0,0,0,
920.5,0,0,0,
921.5,0,0,0,
922.5,0,0,0,
923.5,0,0,0,
924.5,0,0,0,
925.5,0,0,0,
926.5,0,0,0,
927.5,0,0,0,
928.5,0,0,0,
929.5,0,0,0,
930.5,0,0,0,
931.5,1,1,0,
932.5,1,1,0,
933.5,2,2,0,
934.5,2,2,0,
935.5,2,2,0,
936.5,3,3,0,
937.5,3,3,0,
938.5,4,4,0,
939.5,5,5,0,
940.5,6,6,0,
941.5,7,7,0,
942.5,9,9,0,
943.5,10,10,0,
944.5,13,13,0,
945.5,15,15,0,
946.5,19,19,0,
947.5,23,23,0,
948.5,27,27,0,
949.5,33,33,0,
950.5,41,41,0,
951.5,49,49,0,
952.5,60,60,0,
953.5,73,73,0,
954.5,89,89,0,
955.5,108,108,0,
956.5,132,132,0,
957.5,161,161,0,
958.5,196,196,0,
959.5,239,239,0,
960.5,292,292,0,
961.5,356,356,0,
962.5,434,434,0,
963.5,530,530,0,
964.5,647,647,0,
965.5,790,790,0,
966.5,965,965,0,
967.5,1178,1178,0,
968.5,1440,1440,0,
969.5,1759,1759,0,
970.5,2149,2149,0,
971.5,2626,2626,0,
972.5,3210,3210,0,
973.5,3923,3923,0,
974.5,4795,4795,0,
975.5,5862,5862,0,
976.5,7166,7166,0,
977.5,8760,8760,0,
978.5,10709,10709,0,
979.5,13092,13092,0,
980.5,16006,16006,0,
981.5,19567,19567,0,
982.5,23921,23921,0,
983.5,29241,29241,0,
984.5,35744,35744,0,
985.5,43689,43689,0,
986.5,53396,53396,0,
987.5,65254,65254,0,
988.5,79738,79738,0,
989.5,97426,97426,0,
990.5,119022,119022,0,
991.5,145386,145386,0,
992.5,177564,177564,0,
993.5,216830,216830,0,
994.5,264733,264733,0,
995.5,323162,323162,0,
996.5,394411,394411,0,
997.5,481272,481272,0,
998.5,587136,587136,0,
999.5,716127,716127,0,
Percentile,Size (nm),
0,1.0,
1,91.0,
2,95.9,
3,99.3,
4,102.2,
5,104.6,
6,106.9,
7,108.9,
8,110.8,
9,112.6,
10,114.3,
11,115.9,
12,117.4,
13,118.9,
14,120.3,
15,121.6,
16,122.8,
17,124.0,
18,125.2,
19,126.3,
20,127.4,
21,128.4,
22,129.4,
23,130.4,
24,131.4,
25,132.3,
26,133.3,
27,134.2,
28,135.1,
29,136.0,
30,136.9,
31,137.8,
32,138.7,
33,139.6,
34,140.6,
35,141.5,
36,142.4,
37,143.4,
38,144.3,
39,145.3,
40,146.3,
41,147.3,
42,148.4,
43,149.4,
44,150.5,
45,151.7,
46,152.9,
47,154.1,
48,155.3,
49,156.6,
50,157.9,
51,159.2,
52,160.6,
53,162.0,
54,163.5,
55,164.9,
56,166.4,
57,167.9,
58,169.5,
59,171.0,
60,172.6,
61,174.2,
62,175.8,
63,177.4,
64,179.1,
65,180.8,
66,182.5,
67,184.3,
68,186.2,
69,188.2,
70,190.3,
71,192.5,
72,194.9,
73,197.6,
74,200.7,
75,204.2,
76,208.3,
77,213.2,
78,219.2,
79,226.2,
80,234.1,
81,242.2,
82,250.2,
83,257.9,
84,265.2,
85,272.3,
86,279.2,
87,286.2,
88,293.4,
89,301.1,
90,309.5,
91,319.1,
92,330.5,
93,345.1,
94,366.2,
95,395.5,
96,420.7,
97,442.4,
98,505.6,
99,603.2,
100,999.0,
Weighting,Surface Area,
Filename,exo 3 1a100 2020-07-21 15-39-54,Average,Standard Error
Mean,325.5,325.5,0.0
Mode,999.2,999.2,0.0
SD,190.7,190.7,0.0
D10,138.2,138.2,0.0
D50,279.1,279.1,0.0
D90,603.3,603.3,0.0
Valid Tracks,8980.0,
Graph Data
Bin centre (nm), Surface area conc. (nm≤ / ml),Surface area average,Standard Error
0.5,0,0,0,
1.5,0,0,0,
2.5,0,0,0,
3.5,0,0,0,
4.5,0,0,0,
5.5,0,0,0,
6.5,0,0,0,
7.5,0,0,0,
8.5,0,0,0,
9.5,0,0,0,
10.5,0,0,0,
11.5,0,0,0,
12.5,0,0,0,
13.5,0,0,0,
14.5,0,0,0,
15.5,0,0,0,
16.5,0,0,0,
17.5,0,0,0,
18.5,0,0,0,
19.5,0,0,0,
20.5,0,0,0,
21.5,0,0,0,
22.5,0,0,0,
23.5,0,0,0,
24.5,0,0,0,
25.5,0,0,0,
26.5,0,0,0,
27.5,0,0,0,
28.5,0,0,0,
29.5,0,0,0,
30.5,0,0,0,
31.5,0,0,0,
32.5,0,0,0,
33.5,0,0,0,
34.5,0,0,0,
35.5,0,0,0,
36.5,0,0,0,
37.5,0,0,0,
38.5,0,0,0,
39.5,0,0,0,
40.5,0,0,0,
41.5,0,0,0,
42.5,0,0,0,
43.5,0,0,0,
44.5,0,0,0,
45.5,0,0,0,
46.5,0,0,0,
47.5,0,0,0,
48.5,0,0,0,
49.5,0,0,0,
50.5,3,3,0,
51.5,12,12,0,
52.5,51,51,0,
53.5,200,200,0,
54.5,729,729,0,
55.5,2479,2479,0,
56.5,7897,7897,0,
57.5,23630,23630,0,
58.5,66623,66623,0,
59.5,177506,177506,0,
60.5,448138,448138,0,
61.5,1074816,1074816,0,
62.5,2454946,2454946,0,
63.5,5352363,5352363,0,
64.5,11163706,11163706,0,
65.5,22322942,22322942,0,
66.5,42880204,42880204,0,
67.5,79281456,79281456,0,
68.5,141354805,141354805,0,
69.5,243477765,243477765,0,
70.5,405860544,405860544,0,
71.5,655840212,655840212,0,
72.5,1029048578,1029048578,0,
73.5,1570302171,1570302171,0,
74.5,2334073223,2334073223,0,
75.5,3384438038,3384438038,0,
76.5,4794459340,4794459340,0,
77.5,6645031441,6645031441,0,
78.5,9023286594,9023286594,0,
79.5,12020712478,12020712478,0,
80.5,15731152652,15731152652,0,
81.5,20248849270,20248849270,0,
82.5,25666643301,25666643301,0,
83.5,32074382690,32074382690,0,
84.5,39557518167,39557518167,0,
85.5,48195806035,48195806035,0,
86.5,58062000846,58062000846,0,
87.5,69220416956,69220416956,0,
88.5,81725269159,81725269159,0,
89.5,95618764803,95618764803,0,
90.5,110929003981,110929003981,0,
91.5,127667837088,127667837088,0,
92.5,145828914704,145828914704,0,
93.5,165386227305,165386227305,0,
94.5,186293457392,186293457392,0,
95.5,208484444469,208484444469,0,
96.5,231874990356,231874990356,0,
97.5,256366113930,256366113930,0,
98.5,281848714068,281848714068,0,
99.5,308209438389,308209438389,0,
100.5,335337407887,335337407887,0,
101.5,363131337258,363131337258,0,
102.5,391506535224,391506535224,0,
103.5,420401276220,420401276220,0,
104.5,449782100982,449782100982,0,
105.5,479647715084,479647715084,0,
106.5,510031290866,510031290866,0,
107.5,541001116591,541001116591,0,
108.5,572659656838,572659656838,0,
109.5,605141175408,605141175408,0,
110.5,638608119664,638608119664,0,
111.5,673246473763,673246473763,0,
112.5,709260264498,709260264498,0,
113.5,746865358156,746865358156,0,
114.5,786282632317,786282632317,0,
115.5,827730555034,827730555034,0,
116.5,871417166302,871417166302,0,
117.5,917531441549,917531441549,0,
118.5,966234030344,966234030344,0,
119.5,1017647408980,1017647408980,0,
120.5,1071845563509,1071845563509,0,
121.5,1128843427584,1128843427584,0,
122.5,1188586430324,1188586430324,0,
123.5,1250940652826,1250940652826,0,
124.5,1315684232309,1315684232309,0,
125.5,1382500770904,1382500770904,0,
126.5,1450975579368,1450975579368,0,
127.5,1520595591433,1520595591433,0,
128.5,1590753702088,1590753702088,0,
129.5,1660758099502,1660758099502,0,
130.5,1729846873554,1729846873554,0,
131.5,1797207806689,1797207806689,0,
132.5,1862002813702,1862002813702,0,
133.5,1923396039700,1923396039700,0,
134.5,1980584203960,1980584203960,0,
135.5,2032827448723,2032827448723,0,
136.5,2079478767163,2079478767163,0,
137.5,2120010079346,2120010079346,0,
138.5,2154033211755,2154033211755,0,
139.5,2181314400948,2181314400948,0,
140.5,2201781446057,2201781446057,0,
141.5,2215523219146,2215523219146,0,
142.5,2222781838038,2222781838038,0,
143.5,2223938344926,2223938344926,0,
144.5,2219493159243,2219493159243,0,
145.5,2210042847430,2210042847430,0,
146.5,2196254860527,2196254860527,0,
147.5,2178841841112,2178841841112,0,
148.5,2158536919714,2158536919714,0,
149.5,2136071145866,2136071145866,0,
150.5,2112153872869,2112153872869,0,
151.5,2087456578981,2087456578981,0,
152.5,2062600295245,2062600295245,0,
153.5,2038146545492,2038146545492,0,
154.5,2014591501480,2014591501480,0,
155.5,1992362919475,1992362919475,0,
156.5,1971819350928,1971819350928,0,
157.5,1953251100409,1953251100409,0,
158.5,1936882427524,1936882427524,0,
159.5,1922874544003,1922874544003,0,
160.5,1911329031235,1911329031235,0,
161.5,1902291387451,1902291387451,0,
162.5,1895754499895,1895754499895,0,
163.5,1891661919897,1891661919897,0,
164.5,1889910893976,1889910893976,0,
165.5,1890355169262,1890355169262,0,
166.5,1892807645156,1892807645156,0,
167.5,1897042984184,1897042984184,0,
168.5,1902800322967,1902800322967,0,
169.5,1909786238440,1909786238440,0,
170.5,1917678124877,1917678124877,0,
171.5,1926128123726,1926128123726,0,
172.5,1934767721104,1934767721104,0,
173.5,1943213088031,1943213088031,0,
174.5,1951071187670,1951071187670,0,
175.5,1957946614701,1957946614701,0,
176.5,1963449068001,1963449068001,0,
177.5,1967201293206,1967201293206,0,
178.5,1968847271909,1968847271909,0,
179.5,1968060383915,1968060383915,0,
180.5,1964551233507,1964551233507,0,
181.5,1958074813988,1958074813988,0,
182.5,1948436689758,1948436689758,0,
183.5,1935497902997,1935497902997,0,
184.5,1919178361534,1919178361534,0,
185.5,1899458532885,1899458532885,0,
186.5,1876379351734,1876379351734,0,
187.5,1850040338162,1850040338162,0,
188.5,1820596014798,1820596014798,0,
189.5,1788250795529,1788250795529,0,
190.5,1753252590457,1753252590457,0,
191.5,1715885426137,1715885426137,0,
192.5,1676461413843,1676461413843,0,
193.5,1635312410134,1635312410134,0,
194.5,1592781704368,1592781704368,0,
195.5,1549216039322,1549216039322,0,
196.5,1504958227561,1504958227561,0,
197.5,1460340572243,1460340572243,0,
198.5,1415679241613,1415679241613,0,
199.5,1371269686049,1371269686049,0,
200.5,1327383129406,1327383129406,0,
201.5,1284264115717,1284264115717,0,
202.5,1242129050155,1242129050155,0,
203.5,1201165640928,1201165640928,0,
204.5,1161533126540,1161533126540,0,
205.5,1123363160209,1123363160209,0,
206.5,1086761219078,1086761219078,0,
207.5,1051808408820,1051808408820,0,
208.5,1018563542569,1018563542569,0,
209.5,987065385450,987065385450,0,
210.5,957334970547,957334970547,0,
211.5,929377907898,929377907898,0,
212.5,903186623809,903186623809,0,
213.5,878742482738,878742482738,0,
214.5,856017757603,856017757603,0,
215.5,834977426279,834977426279,0,
216.5,815580782193,815580782193,0,
217.5,797782855074,797782855074,0,
218.5,781535644497,781535644497,0,
219.5,766789173678,766789173678,0,
220.5,753492374423,753492374423,0,
221.5,741593816490,741593816490,0,
222.5,731042295852,731042295852,0,
223.5,721787296917,721787296917,0,
224.5,713779343730,713779343730,0,
225.5,706970254640,706970254640,0,
226.5,701313314182,701313314182,0,
227.5,696763374956,696763374956,0,
228.5,693276901155,693276901155,0,
229.5,690811964350,690811964350,0,
230.5,689328200984,689328200984,0,
231.5,688786739959,688786739959,0,
232.5,689150107706,689150107706,0,
233.5,690382117157,690382117157,0,
234.5,692447746181,692447746181,0,
235.5,695313010236,695313010236,0,
236.5,698944833262,698944833262,0,
237.5,703310920173,703310920173,0,
238.5,708379633697,708379633697,0,
239.5,714119877739,714119877739,0,
240.5,720500988991,720500988991,0,
241.5,727492637957,727492637957,0,
242.5,735064740254,735064740254,0,
243.5,743187378557,743187378557,0,
244.5,751830735324,751830735324,0,
245.5,760965036054,760965036054,0,
246.5,770560502627,770560502627,0,
247.5,780587316071,780587316071,0,
248.5,791015587905,791015587905,0,
249.5,801815339137,801815339137,0,
250.5,812956485888,812956485888,0,
251.5,824408830676,824408830676,0,
252.5,836142058308,836142058308,0,
253.5,848125735537,848125735537,0,
254.5,860329313653,860329313653,0,
255.5,872722133395,872722133395,0,
256.5,885273431700,885273431700,0,
257.5,897952350052,897952350052,0,
258.5,910727944353,910727944353,0,
259.5,923569196470,923569196470,0,
260.5,936445027832,936445027832,0,
261.5,949324315577,949324315577,0,
262.5,962175911991,962175911991,0,
263.5,974968668027,974968668027,0,
264.5,987671461816,987671461816,0,
265.5,1000253233141,1000253233141,0,
266.5,1012683024803,1012683024803,0,
267.5,1024930031751,1024930031751,0,
268.5,1036963658799,1036963658799,0,
269.5,1048753587520,1048753587520,0,
270.5,1060269852736,1060269852736,0,
271.5,1071482928831,1071482928831,0,
272.5,1082363825752,1082363825752,0,
273.5,1092884194343,1092884194343,0,
274.5,1103016440294,1103016440294,0,
275.5,1112733845701,1112733845701,0,
276.5,1122010696892,1122010696892,0,
277.5,1130822416897,1130822416897,0,
278.5,1139145700665,1139145700665,0,
279.5,1146958650889,1146958650889,0,
280.5,1154240912137,1154240912137,0,
281.5,1160973800824,1160973800824,0,
282.5,1167140428530,1167140428530,0,
283.5,1172725816120,1172725816120,0,
284.5,1177716996233,1177716996233,0,
285.5,1182103101810,1182103101810,0,
286.5,1185875438523,1185875438523,0,
287.5,1189027539273,1189027539273,0,
288.5,1191555199182,1191555199182,0,
289.5,1193456489902,1193456489902,0,
290.5,1194731752466,1194731752466,0,
291.5,1195383568282,1195383568282,0,
292.5,1195416708397,1195416708397,0,
293.5,1194838061464,1194838061464,0,
294.5,1193656541414,1193656541414,0,
295.5,1191882976105,1191882976105,0,
296.5,1189529978679,1189529978679,0,
297.5,1186611803601,1186611803601,0,
298.5,1183144189724,1183144189724,0,
299.5,1179144192784,1179144192784,0,
300.5,1174630010067,1174630010067,0,
301.5,1169620799904,1169620799904,0,
302.5,1164136498776,1164136498776,0,
303.5,1158197638785,1158197638785,0,
304.5,1151825168061,1151825168061,0,
305.5,1145040276650,1145040276650,0,
306.5,1137864230167,1137864230167,0,
307.5,1130318213309,1130318213309,0,
308.5,1122423185039,1122423185039,0,
309.5,1114199747025,1114199747025,0,
310.5,1105668026593,1105668026593,0,
311.5,1096847575161,1096847575161,0,
312.5,1087757282841,1087757282841,0,
313.5,1078415309587,1078415309587,0,
314.5,1068839033001,1068839033001,0,
315.5,1059045012632,1059045012632,0,
316.5,1049048970355,1049048970355,0,
317.5,1038865786206,1038865786206,0,
318.5,1028509508830,1028509508830,0,
319.5,1017993379515,1017993379515,0,
320.5,1007329868652,1007329868652,0,
321.5,996530723305,996530723305,0,
322.5,985607024494,985607024494,0,
323.5,974569252713,974569252713,0,
324.5,963427360091,963427360091,0,
325.5,952190847698,952190847698,0,
326.5,940868846334,940868846334,0,
327.5,929470199282,929470199282,0,
328.5,918003545459,918003545459,0,
329.5,906477401478,906477401478,0,
330.5,894900241229,894900241229,0,
331.5,883280571630,883280571630,0,
332.5,871627003353,871627003353,0,
333.5,859948315436,859948315436,0,
334.5,848253512803,848253512803,0,
335.5,836551875923,836551875923,0,
336.5,824853001954,824853001954,0,
337.5,813166836888,813166836888,0,
338.5,801503698398,801503698398,0,
339.5,789874289273,789874289273,0,
340.5,778289701465,778289701465,0,
341.5,766761410984,766761410984,0,
342.5,755301264012,755301264012,0,
343.5,743921454745,743921454745,0,
344.5,732634495673,732634495673,0,
345.5,721453181045,721453181045,0,
346.5,710390544439,710390544439,0,
347.5,699459811408,699459811408,0,
348.5,688674348239,688674348239,0,
349.5,678047607895,678047607895,0,
350.5,667593074260,667593074260,0,
351.5,657324205729,657324205729,0,
352.5,647254379249,647254379249,0,
353.5,637396835771,637396835771,0,
354.5,627764628086,627764628086,0,
355.5,618370571874,618370571874,0,
356.5,609227200726,609227200726,0,
357.5,600346725788,600346725788,0,
358.5,591741000520,591741000520,0,
359.5,583421491007,583421491007,0,
360.5,575399252076,575399252076,0,
361.5,567684909342,567684909342,0,
362.5,560288647249,560288647249,0,
363.5,553220202982,553220202982,0,
364.5,546488866052,546488866052,0,
365.5,540103483252,540103483252,0,
366.5,534072468582,534072468582,0,
367.5,528403817673,528403817673,0,
368.5,523105126152,523105126152,0,
369.5,518183611345,518183611345,0,
370.5,513646136670,513646136670,0,
371.5,509499238009,509499238009,0,
372.5,505749151363,505749151363,0,
373.5,502401841009,502401841009,0,
374.5,499463027450,499463027450,0,
375.5,496938214341,496938214341,0,
376.5,494832713661,494832713661,0,
377.5,493151668349,493151668349,0,
378.5,491900071643,491900071643,0,
379.5,491082782365,491082782365,0,
380.5,490704535407,490704535407,0,
381.5,490769946674,490769946674,0,
382.5,491283511772,491283511772,0,
383.5,492249597714,492249597714,0,
384.5,493672426941,493672426941,0,
385.5,495556053009,495556053009,0,
386.5,497904327250,497904327250,0,
387.5,500720855800,500720855800,0,
388.5,504008946401,504008946401,0,
389.5,507771544431,507771544431,0,
390.5,512011157667,512011157667,0,
391.5,516729769378,516729769378,0,
392.5,521928739410,521928739410,0,
393.5,527608693048,527608693048,0,
394.5,533769397567,533769397567,0,
395.5,540409626533,540409626533,0,
396.5,547527012098,547527012098,0,
397.5,555117885763,555117885763,0,
398.5,563177108272,563177108272,0,
399.5,571697889648,571697889648,0,
400.5,580671600593,580671600593,0,
401.5,590087576911,590087576911,0,
402.5,599932918840,599932918840,0,
403.5,610192287716,610192287716,0,
404.5,620847702641,620847702641,0,
405.5,631878340361,631878340361,0,
406.5,643260341868,643260341868,0,
407.5,654966629737,654966629737,0,
408.5,666966740519,666966740519,0,
409.5,679226676882,679226676882,0,
410.5,691708784490,691708784490,0,
411.5,704371658829,704371658829,0,
412.5,717170087283,717170087283,0,
413.5,730055031881,730055031881,0,
414.5,742973657917,742973657917,0,
415.5,755869413527,755869413527,0,
416.5,768682164828,768682164828,0,
417.5,781348390697,781348390697,0,
418.5,793801440550,793801440550,0,
419.5,805971857527,805971857527,0,
420.5,817787768460,817787768460,0,
421.5,829175340689,829175340689,0,
422.5,840059304464,840059304464,0,
423.5,850363538097,850363538097,0,
424.5,860011711460,860011711460,0,
425.5,868927981747,868927981747,0,
426.5,877037733763,877037733763,0,
427.5,884268355389,884268355389,0,
428.5,890550037346,890550037346,0,
429.5,895816585015,895816585015,0,
430.5,900006228938,900006228938,0,
431.5,903062419744,903062419744,0,
432.5,904934592632,904934592632,0,
433.5,905578886406,905578886406,0,
434.5,904958802137,904958802137,0,
435.5,903045787203,903045787203,0,
436.5,899819731365,899819731365,0,
437.5,895269362982,895269362982,0,
438.5,889392535166,889392535166,0,
439.5,882196393879,882196393879,0,
440.5,873697422253,873697422253,0,
441.5,863921358062,863921358062,0,
442.5,852902984006,852902984006,0,
443.5,840685793269,840685793269,0,
444.5,827321535527,827321535527,0,
445.5,812869651314,812869651314,0,
446.5,797396604981,797396604981,0,
447.5,780975128784,780975128784,0,
448.5,763683392308,763683392308,0,
449.5,745604113000,745604113000,0,
450.5,726823624465,726823624465,0,
451.5,707430919768,707430919768,0,
452.5,687516687033,687516687033,0,
453.5,667172354236,667172354236,0,
454.5,646489159305,646489159305,0,
455.5,625557260422,625557260422,0,
456.5,604464899949,604464899949,0,
457.5,583297633527,583297633527,0,
458.5,562137634034,562137634034,0,
459.5,541063077846,541063077846,0,
460.5,520147618778,520147618778,0,
461.5,499459952863,499459952863,0,
462.5,479063475056,479063475056,0,
463.5,459016027012,459016027012,0,
464.5,439369733280,439369733280,0,
465.5,420170921688,420170921688,0,
466.5,401460122413,401460122413,0,
467.5,383272139070,383272139070,0,
468.5,365636184420,365636184420,0,
469.5,348576072674,348576072674,0,
470.5,332110460117,332110460117,0,
471.5,316253125625,316253125625,0,
472.5,301013282809,301013282809,0,
473.5,286395915810,286395915810,0,
474.5,272402131181,272402131181,0,
475.5,259029518896,259029518896,0,
476.5,246272516136,246272516136,0,
477.5,234122768228,234122768228,0,
478.5,222569481859,222569481859,0,
479.5,211599766414,211599766414,0,
480.5,201198960070,201198960070,0,
481.5,191350937922,191350937922,0,
482.5,182038400164,182038400164,0,
483.5,173243138907,173243138907,0,
484.5,164946282802,164946282802,0,
485.5,157128519116,157128519116,0,
486.5,149770293345,149770293345,0,
487.5,142851986807,142851986807,0,
488.5,136354072962,136354072962,0,
489.5,130257253411,130257253411,0,
490.5,124542574770,124542574770,0,
491.5,119191527679,119191527679,0,
492.5,114186129336,114186129336,0,
493.5,109508990977,109508990977,0,
494.5,105143371726,105143371726,0,
495.5,101073220258,101073220258,0,
496.5,97283205627,97283205627,0,
497.5,93758738612,93758738612,0,
498.5,90485984824,90485984824,0,
499.5,87451870760,87451870760,0,
500.5,84644083889,84644083889,0,
501.5,82051067788,82051067788,0,
502.5,79662013235,79662013235,0,
503.5,77466846094,77466846094,0,
504.5,75456212733,75456212733,0,
505.5,73621463632,73621463632,0,
506.5,71954635774,71954635774,0,
507.5,70448434326,70448434326,0,
508.5,69096214050,69096214050,0,
509.5,67891960841,67891960841,0,
510.5,66830273710,66830273710,0,
511.5,65906347497,65906347497,0,
512.5,65115956543,65115956543,0,
513.5,64455439526,64455439526,0,
514.5,63921685608,63921685608,0,
515.5,63512122037,63512122037,0,
516.5,63224703286,63224703286,0,
517.5,63057901826,63057901826,0,
518.5,63010700581,63010700581,0,
519.5,63082587096,63082587096,0,
520.5,63273549457,63273549457,0,
521.5,63584073948,63584073948,0,
522.5,64015144453,64015144453,0,
523.5,64568243573,64568243573,0,
524.5,65245355422,65245355422,0,
525.5,66048970066,66048970066,0,
526.5,66982089526,66982089526,0,
527.5,68048235283,68048235283,0,
528.5,69251457190,69251457190,0,
529.5,70596343683,70596343683,0,
530.5,72088033173,72088033173,0,
531.5,73732226454,73732226454,0,
532.5,75535199994,75535199994,0,
533.5,77503819875,77503819875,0,
534.5,79645556208,79645556208,0,
535.5,81968497736,81968497736,0,
536.5,84481366372,84481366372,0,
537.5,87193531342,87193531342,0,
538.5,90115022585,90115022585,0,
539.5,93256543017,93256543017,0,
540.5,96629479216,96629479216,0,
541.5,100245910055,100245910055,0,
542.5,104118612738,104118612738,0,
543.5,108261065672,108261065672,0,
544.5,112687447537,112687447537,0,
545.5,117412631874,117412631874,0,
546.5,122452176464,122452176464,0,
547.5,127822306705,127822306705,0,
548.5,133539892181,133539892181,0,
549.5,139622415534,139622415534,0,
550.5,146087932751,146087932751,0,
551.5,152955023924,152955023924,0,
552.5,160242733534,160242733534,0,
553.5,167970499292,167970499292,0,
554.5,176158068596,176158068596,0,
555.5,184825401643,184825401643,0,
556.5,193992560327,193992560327,0,
557.5,203679582052,203679582052,0,
558.5,213906337741,213906337741,0,
559.5,224692373347,224692373347,0,
560.5,236056734387,236056734387,0,
561.5,248017773111,248017773111,0,
562.5,260592938166,260592938166,0,
563.5,273798546800,273798546800,0,
564.5,287649539939,287649539939,0,
565.5,302159220719,302159220719,0,
566.5,317338977426,317338977426,0,
567.5,333197992098,333197992098,0,
568.5,349742936457,349742936457,0,
569.5,366977657211,366977657211,0,
570.5,384902853221,384902853221,0,
571.5,403515747420,403515747420,0,
572.5,422809756854,422809756854,0,
573.5,442774164633,442774164633,0,
574.5,463393798009,463393798009,0,
575.5,484648717224,484648717224,0,
576.5,506513920143,506513920143,0,
577.5,528959068017,528959068017,0,
578.5,551948238015,551948238015,0,
579.5,575439708388,575439708388,0,
580.5,599385782226,599385782226,0,
581.5,623732655854,623732655854,0,
582.5,648420337847,648420337847,0,
583.5,673382624432,673382624432,0,
584.5,698547136794,698547136794,0,
585.5,723835425358,723835425358,0,
586.5,749163145555,749163145555,0,
587.5,774440308875,774440308875,0,
588.5,799571612202,799571612202,0,
589.5,824456847430,824456847430,0,
590.5,848991392315,848991392315,0,
591.5,873066782246,873066782246,0,
592.5,896571361410,896571361410,0,
593.5,919391010400,919391010400,0,
594.5,941409945890,941409945890,0,
595.5,962511586570,962511586570,0,
596.5,982579478094,982579478094,0,
597.5,1001498268297,1001498268297,0,
598.5,1019154722690,1019154722690,0,
599.5,1035438768904,1035438768904,0,
600.5,1050244557659,1050244557659,0,
601.5,1063471526857,1063471526857,0,
602.5,1075025454694,1075025454694,0,
603.5,1084819487024,1084819487024,0,
604.5,1092775124058,1092775124058,0,
605.5,1098823151324,1098823151324,0,
606.5,1102904500204,1102904500204,0,
607.5,1104971023787,1104971023787,0,
608.5,1104986174672,1104986174672,0,
609.5,1102925572524,1102925572524,0,
610.5,1098777450486,1098777450486,0,
611.5,1092542971279,1092542971279,0,
612.5,1084236405671,1084236405671,0,
613.5,1073885168038,1073885168038,0,
614.5,1061529706016,1061529706016,0,
615.5,1047223243514,1047223243514,0,
616.5,1031031378766,1031031378766,0,
617.5,1013031541509,1013031541509,0,
618.5,993312315721,993312315721,0,
619.5,971972636555,971972636555,0,
620.5,949120872339,949120872339,0,
621.5,924873804271,924873804271,0,
622.5,899355518264,899355518264,0,
623.5,872696224714,872696224714,0,
624.5,845031023076,845031023076,0,
625.5,816498628957,816498628957,0,
626.5,787240081793,787240081793,0,
627.5,757397451327,757397451327,0,
628.5,727112560755,727112560755,0,
629.5,696525743891,696525743891,0,
630.5,665774652678,665774652678,0,
631.5,634993130226,634993130226,0,
632.5,604310163037,604310163037,0,
633.5,573848924368,573848924368,0,
634.5,543725918842,543725918842,0,
635.5,514050236337,514050236337,0,
636.5,484922921149,484922921149,0,
637.5,456436460252,456436460252,0,
638.5,428674392366,428674392366,0,
639.5,401711037492,401711037492,0,
640.5,375611344591,375611344591,0,
641.5,350430853295,350430853295,0,
642.5,326215763852,326215763852,0,
643.5,303003108082,303003108082,0,
644.5,280821012877,280821012877,0,
645.5,259689046791,259689046791,0,
646.5,239618639496,239618639496,0,
647.5,220613563377,220613563377,0,
648.5,202670466269,202670466269,0,
649.5,185779444277,185779444277,0,
650.5,169924643790,169924643790,0,
651.5,155084882180,155084882180,0,
652.5,141234277165,141234277165,0,
653.5,128342875529,128342875529,0,
654.5,116377272671,116377272671,0,
655.5,105301215343,105301215343,0,
656.5,95076180896,95076180896,0,
657.5,85661927343,85661927343,0,
658.5,77017009540,77017009540,0,
659.5,69099257824,69099257824,0,
660.5,61866216374,61866216374,0,
661.5,55275539494,55275539494,0,
662.5,49285344898,49285344898,0,
663.5,43854523849,43854523849,0,
664.5,38943008692,38943008692,0,
665.5,34511998976,34511998976,0,
666.5,30524147846,30524147846,0,
667.5,26943710853,26943710853,0,
668.5,23736659645,23736659645,0,
669.5,20870763272,20870763272,0,
670.5,18315640023,18315640023,0,
671.5,16042782784,16042782784,0,
672.5,14025560967,14025560967,0,
673.5,12239202018,12239202018,0,
674.5,10660755437,10660755437,0,
675.5,9269042123,9269042123,0,
676.5,8044591704,8044591704,0,
677.5,6969570316,6969570316,0,
678.5,6027701119,6027701119,0,
679.5,5204179613,5204179613,0,
680.5,4485585584,4485585584,0,
681.5,3859793314,3859793314,0,
682.5,3315881473,3315881473,0,
683.5,2844043870,2844043870,0,
684.5,2435502099,2435502099,0,
685.5,2082420872,2082420872,0,
686.5,1777826708,1777826708,0,
687.5,1515530472,1515530472,0,
688.5,1290054119,1290054119,0,
689.5,1096561887,1096561887,0,
690.5,930796071,930796071,0,
691.5,789017420,789017420,0,
692.5,667950126,667950126,0,
693.5,564731312,564731312,0,
694.5,476864875,476864875,0,
695.5,402179498,402179498,0,
696.5,338790629,338790629,0,
697.5,285066179,285066179,0,
698.5,239595722,239595722,0,
699.5,201162920,201162920,0,
700.5,168720936,168720936,0,
701.5,141370598,141370598,0,
702.5,118341044,118341044,0,
703.5,98972650,98972650,0,
704.5,82702005,82702005,0,
705.5,69048721,69048721,0,
706.5,57603905,57603905,0,
707.5,48020095,48020095,0,
708.5,40002506,40002506,0,
709.5,33301436,33301436,0,
710.5,27705688,27705688,0,
711.5,23036896,23036896,0,
712.5,19144630,19144630,0,
713.5,15902196,15902196,0,
714.5,13203031,13203031,0,
715.5,10957613,10957613,0,
716.5,9090831,9090831,0,
717.5,7539737,7539737,0,
718.5,6251635,6251635,0,
719.5,5182456,5182456,0,
720.5,4295387,4295387,0,
721.5,3559702,3559702,0,
722.5,2949782,2949782,0,
723.5,2444282,2444282,0,
724.5,2025434,2025434,0,
725.5,1678459,1678459,0,
726.5,1391072,1391072,0,
727.5,1153068,1153068,0,
728.5,955978,955978,0,
729.5,792772,792772,0,
730.5,657623,657623,0,
731.5,545701,545701,0,
732.5,453004,453004,0,
733.5,376218,376218,0,
734.5,312599,312599,0,
735.5,259876,259876,0,
736.5,216171,216171,0,
737.5,179928,179928,0,
738.5,149863,149863,0,
739.5,124912,124912,0,
740.5,104194,104194,0,
741.5,86984,86984,0,
742.5,72679,72679,0,
743.5,60781,60781,0,
744.5,50880,50880,0,
745.5,42634,42634,0,
746.5,35762,35762,0,
747.5,30030,30030,0,
748.5,25245,25245,0,
749.5,21248,21248,0,
750.5,17905,17905,0,
751.5,15108,15108,0,
752.5,12764,12764,0,
753.5,10799,10799,0,
754.5,9148,9148,0,
755.5,7762,7762,0,
756.5,6595,6595,0,
757.5,5612,5612,0,
758.5,4783,4783,0,
759.5,4083,4083,0,
760.5,3491,3491,0,
761.5,2990,2990,0,
762.5,2565,2565,0,
763.5,2205,2205,0,
764.5,1898,1898,0,
765.5,1638,1638,0,
766.5,1415,1415,0,
767.5,1225,1225,0,
768.5,1063,1063,0,
769.5,924,924,0,
770.5,805,805,0,
771.5,702,702,0,
772.5,614,614,0,
773.5,538,538,0,
774.5,473,473,0,
775.5,416,416,0,
776.5,367,367,0,
777.5,325,325,0,
778.5,288,288,0,
779.5,255,255,0,
780.5,227,227,0,
781.5,203,203,0,
782.5,181,181,0,
783.5,163,163,0,
784.5,146,146,0,
785.5,132,132,0,
786.5,119,119,0,
787.5,108,108,0,
788.5,98,98,0,
789.5,89,89,0,
790.5,81,81,0,
791.5,74,74,0,
792.5,68,68,0,
793.5,62,62,0,
794.5,57,57,0,
795.5,53,53,0,
796.5,49,49,0,
797.5,46,46,0,
798.5,43,43,0,
799.5,40,40,0,
800.5,37,37,0,
801.5,35,35,0,
802.5,33,33,0,
803.5,31,31,0,
804.5,29,29,0,
805.5,28,28,0,
806.5,26,26,0,
807.5,25,25,0,
808.5,24,24,0,
809.5,23,23,0,
810.5,22,22,0,
811.5,21,21,0,
812.5,21,21,0,
813.5,20,20,0,
[truncated: 4,742 more rows]

## Sheet: Fig.1B
Threshold _Control (mV)	Threshold_u87 (mV)	RMP_Control (mV)	RMP_u87 (mV)
-50	-46	-80	-57.8
-40	-35	-60	-42.7
-46	-33	-63	-40.6
-48	-38	-72	-42
-36	-38	-45	-43.5
-48	-48	-65	-56.7
-42	-40	-60	-49.9
-38	-40	-65	-50
-37	-44	-75	-52
-32	-42	-58	-53.5
-34	-40	-54	-50
-38	-45	-60	-52.2
-36	-46	-68	-53.7
-42	-39	-55	-46.6
-35	-32	-70	-40
-38	-40	-70	-50
	-35		-43
	-42		-49
	-48		-58
	-44		-48
	-40		-50
	-44		-45
-40	-40.8636	-63.75	-48.8273
1.36931	0.972112	2.19564	1.15163
16	22	16	22

## Sheet: Fig.1C
Frequency_Control (mV)	Frequency_U87 (mV)
1.65	0.79
0.13	1.59
0.84	2.03
3.06	1.94
0.68	0.71
0.64	1.16
0.4	0.03
0.7	0.91
2.4	1.01
1.2	0.8
0.73	1.2
0.4	1.55
0.83	0.86
1.7	1.68
0.14	4.13
0.25	7.05
	2.91
	2.17
	3.71
	4.7
0.984375	2.0465	Mean
0.207972	0.379776	SEM
16	20	n

## Sheet: Fig.1D
	Action potential count
	Control										U87 exosomes
Action potential peak (mV)	cell1	cell2	cell3	cell4	cell5	cell6	cell7	cell8	Control		cell1	cell2	cell3	cell4	cell5	cell6	cell7	cell8	Exosomes U87
2	0	0	0	0	0	0	0	0	0		0	0	0	0	0	0	0	0	0
4	0	0	0	0	0	0	0	0	0		0	0	0	0	0	0	0	0	0
6	0	0	0	0	0	0	0	0	0		0	0	0	0	0	0	2	0	0.25
8	0	0	0	0	0	1	0	0	0.125		0	0	0	0	0	0	3	0	0.375
10	0	0	0	0	0	0	0	0	0		0	0	0	0	0	0	9	0	1.125
12	0	0	0	0	1	1	0	0	0.25		0	0	0	0	1	0	144	0	18.125
14	0	0	0	0	1	75	0	0	9.5		0	1	0	0	1	0	92	0	11.75
16	0	0	0	0	6	27	0	0	4.125		0	1	0	0	6	0	28	4	4.875
18	0	0	0	0	8	8	0	2	2.25		1	1	4	0	8	0	10	8	4
20	1	0	0	0	10	29	0	3	5.375		2	3	4	0	10	0	57	19	11.875
22	0	0	0	0	9	1	0	12	2.75		4	3	0	0	9	1	3	37	7.125
24	1	0	0	0	9	0	0	22	4		5	3	8	0	9	4	0	49	9.75
26	0	0	0	0	2	0	4	9	1.875		16	9	4	0	2	9	0	36	9.5
28	0	0	0	2	4	0	10	18	4.25		19	4	4	0	4	11	0	36	9.75
30	1	0	0	7	3	0	19	9	4.875		22	5	10	0	3	34	0	26	12.5
32	17	0	0	28	1	0	26	0	9		25	7	18	0	1	81	0	23	19.375
34	11	2	0	31	1	0	33	0	9.75		16	7	22	0	1	20	0	21	10.875
36	2	16	0	8	0	0	7	0	4.125		38	6	58	3	0	18	0	2	15.625
38	3	58	0	3	0	0	0	0	8		50	17	61	8	0	7	0	0	17.875
40	1	54	2	1	0	0	0	0	7.25		65	38	84	10	0	8	0	0	25.625
42	1	26	6	1	0	0	0	0	4.25		46	59	43	15	0	2	0	0	20.625
44	6	10	0	1	0	0	0	0	2.125		65	102	5	21	0	2	0	0	24.375
46	2	7	0	0	0	0	0	0	1.125		41	33	0	18	0	3	0	0	11.875
48	0	0	0	0	0	0	0	0	0		2	15	0	15	0	0	0	0	4
50	0	0	0	0	0	0	0	0	0		0	0	0	11	0	1	0	0	1.5
52	0	0	0	0	0	0	0	0	0		0	0	0	2	0	1	0	0	0.375
54	0	0	0	0	0	0	0	0	0		0	0	0	0	0	0	0	0	0
56	0	0	0	0	0	0	0	0	0		0	0	0	0	0	0	0	0	0
58	0	0	0	0	0	0	0	0	0		0	0	0	0	0	0	0	0	0
60	0	0	0	0	0	0	0	0	0		0	0	0	0	0	0	0	0	0

## Sheet: Fig.S2A
	Action potential peak (mV)
	Control									Exosomes U87
Cell number	cell1	cell2	cell3	cell4	cell5	cell6	cell7	cell8		cell1	cell2	cell3	cell4	cell5	cell6	cell7	cell8
	43.4552	21.9097	35.0323	32.774	18.4002	42.5383	40.0359	38.0217		41.5007	45.8342	40.2495	32.774	49.6197	35.3375	20.1702	33.9337
	41.4105	22.7032	33.7506	29.1729	16.0809	42.9351	41.9585	41.3787		41.3787	25.6926	39.2729	29.1729	47.9412	33.659	19.2852	33.9947
	38.1146	22.0928	33.8421	30.2105	18.1561	43.5454	41.8975	39.4255		42.4163	21.2371	41.3176	30.2105	51.3897	37.6873	19.5599	35.4595
	37.5347	21.9708	34.6356	29.1729	18.1561	43.4538	39.1509	40.7378		43.5454	39.2424	40.1274	29.1729	51.2066	32.6214	19.1632	33.5369
	37.2601	22.7948	33.9947	27.4945	19.1632	43.8201	40.1885	40.4936		40.1885	45.8037	42.1416	27.4945	49.3145	38.6334	19.4989	33.7811
	34.8492	23.3136	34.3609	27.2503	18.8885	45.5596	40.4021	41.8364		42.7214	38.9067	37.9607	27.2503	45.3778	50.108	18.8885	32.4383
	33.8726	22.5201	32.8961	28.471	18.6749	45.468	40.7073	41.928		41.8059	46.6582	37.9607	28.471	49.6807	48.3685	19.4378	34.1778
	31.4007	22.7948	33.2928	27.0062	19.8345	43.8201	39.3035	40.219		41.7754	37.4724	38.9678	27.0062	48.8873	45.6524	19.6514	32.1942
	31.95	28.3184	33.7506	27.4029	20.1702	37.7471	42.3247			42.874	38.0828	39.1204	27.4029	44.859	45.6829	19.3768	33.9947
	30.2105	24.3817	33.6895	23.6492	19.2852	35.3667	40.4936			43.3623	45.2849	38.0522	23.6492	47.4835	42.2955	19.5904	32.835
	30.3936	24.8699	34.9407	23.3746	19.5599	33.6577	40.158			42.2331	28.5918	38.9372	23.3746	45.6219	44.6759	19.4073	33.4149
	29.1729	24.4427	33.2012	22.7337	19.1632	33.322	45.4985			25.2043	30.9722	36.5569	22.7337	43.8214	43.1805	19.3768	32.0111
	27.7691	22.0013	33.4454	23.0084	19.4989	32.498	39.8223			43.0266	45.407	39.2424	23.0084	49.6807	39.3658	19.6209	31.4007
	27.1282	20.3533	34.1473	25.1446	18.8885	30.4228	44.2168			41.7754	40.8599	37.4724	25.1446	47.0867	38.1451	19.4073	33.5064
	28.8372	22.9473	33.6285	24.2291	19.4378	31.3994	39.8833			40.0054	28.3782	37.2588	24.2291	43.5162	36.9244	18.1866	33.4759
	30.8514	25.0531	34.3609	21.8792	19.6514	30.4839	40.9514			41.6228	42.2331	39.5476	21.8792	45.5303	39.5184	19.0716	31.004
	34.7882	25.0225	34.4525	22.4896	19.3768	30.3008	38.449			41.4397	45.0713	39.456	22.4896	42.9058	38.8165	18.1256	31.5838
	32.3162	23.0084	32.9266	21.6961	19.5904	31.4604	41.0735			43.3318	33.6272	32.7117	21.6961	43.0279	37.8704	19.2242	32.4078
	30.9429	18.095	32.713	23.7103	19.4073	31.1858	41.5923			41.5923	45.4985	36.8315	23.7103	48.2464	41.1053	19.4683	32.4078
	32.3468	21.7266	32.0721	21.3604	19.3768	30.5754	39.7612			38.9372	25.6621	38.0217	21.3604	34.9102	35.0018	18.7359	29.8443
	29.295	23.5882	32.3468	22.4285	19.6209	31.552	40.9514			32.498	42.813	31.9487	22.4285	48.5821	39.3658	18.9495	30.119
	31.3702	21.3909	32.9571	20.0177	19.4073	30.6365	43.7895			31.613	45.2544	38.6321	20.0177	48.7347	37.5958	19.5599	32.4383
	28.7762	20.6585	32.4688	20.689	18.1866	32.1013	43.3623			42.1721	40.8904	36.5569	20.689	47.6361	39.3048	19.3463	32.5909
	29.6917	18.5223	32.5909	22.8253	19.0716	31.1858	40.3411			20.8403	45.529	39.3645	22.8253	46.5985	39.3048	16.8743	27.586
	29.7528	22.4591	32.713	22.4591	18.1256	30.5449	43.5149			41.1345	28.012	40.1885	22.4591	43.3636	34.4525	19.743	29.9969
	31.7669	20.5975	32.6824	21.6351	19.2242	31.552	44.2778			42.9961	44.7661	31.2163	21.6351	41.38	35.8563	20.2923	30.9735
	30.8819	21.9708	32.0111	18.7359	19.4683	31.0637	39.3645			24.8992	32.5896	37.564	18.7359	41.0748	37.4432	19.6514	32.4993
	29.9359	23.0694	32.5604	21.0858	18.7359	30.2397	41.4092			43.4844	39.7307	23.6174	21.0858	46.8426	35.1849	19.7125	31.4312
	32.7435	24.2901	32.3773	19.5599	18.9495	29.843	39.2424			41.989	45.1934	36.801	19.5599	46.2933	33.7506	19.5599	30.7904
	33.8116	23.0694	32.5604	20.9027	19.5599	31.2468	40.4021			42.5383	31.613	38.2964	20.9027	42.8753	40.0982	18.7359	31.3702
	32.8961	18.8275	33.0487	19.1326	17.5763	32.6201	42.3247			41.7754	44.9797	40.0664	19.1326	41.2884	30.5462	20.0787	31.1566
	31.2786	21.9708	32.835	17.7594	18.6444	31.7961	42.05			44.1558	31.5825	38.0522	17.7594	40.4644	35.0018	12.3577	32.6214
	31.1871	23.7103	33.8116	20.9942	17.7594	32.0708	44.5525			43.3928	44.5525	40.3716	20.9942	38.8775	35.6121	19.3768	30.8514
	37.1075	21.5435	33.1402	17.2711	17.7594	32.5286	39.7917			42.9961	36.8621	37.8081	17.2711	38.6944	37.8704	15.4705	29.5086
	33.4759	17.149	32.8045	19.3157	17.8814	34.1155	39.8223			42.7825	46.0478	36.0991	19.3157	37.8094	36.0394	18.4002	30.119
	32.8961	22.5201	33.2318	18.5223	17.4847	30.9722	39.1204			43.5759	28.7444	33.9018	18.5223	37.7789	31.3397	16.0809	29.0203
	34.2694	23.1915	33.2928	18.8275	16.9964	23.8921	39.9443			44.5525	30.2092	35.4582	18.8275	39.4268	35.2459	18.1561	27.647
	34.5745	22.8863	32.713	18.5833	15.7757	33.1999	39.0898			32.6506	44.3694	32.1318	18.5833	40.7391	34.8187	18.1561	32.835
	33.3233	24.2596	31.7364	19.5904	15.4705	32.437	41.7754			38.4795	38.9067	39.8528	19.5904	37.962	34.3609	19.1632	32.0111
	32.713	24.4427	31.95	18.4307	15.8673	32.2234	38.9678			39.5781	33.6577	35.7634	18.4307	45.8355	35.6121	18.8885	30.6073
	33.6895	21.8792	31.2786	16.203	16.0504	33.0168	38.7541			39.4255	44.8577	42.7825	16.203	43.3636	32.3773	18.6749	29.8138
	33.5369	16.3861	31.0345	15.7757	15.3485	36.0991	44.4609			36.7095	30.8501	37.9302	15.7757	46.9342	34.1168	19.8345	29.5086
	33.9031	24.2901	30.9429	16.5386	13.5784	18.2768	40.5242			27.4016	30.9111	34.207	16.5386	45.3167	34.7882	19.5294	30.3021
	33.9642	22.8863	31.7364	18.5223	12.4188	41.4702	43.5759			34.3596	44.9187	33.0779	18.5223	47.6666	34.8187	19.0716	29.7222
	35.4901	22.8863	32.0111	16.4166	12.2662	39.8833	39.7917			34.4512	38.6016	36.8315	16.4166	45.744	32.1636	19.5599	31.4923
	34.6051	22.7032	29.5086	14.616	13.3343	37.4419	39.8223			35.031	33.1694	32.8337	14.616	43.0889	34.0863	19.5294	31.1566
	32.5299	20.8721	25.4803	16.9049	12.4493		39.0593			36.4653	44.8577	38.449	16.9049	43.5467	34.8797	19.5904	29.356
	34.2388	22.2454	26.0601	16.9049	13.3953		38.3574			36.4043	41.5618	28.1035	16.9049	40.8306	31.4312	18.9801	29.1424
	33.2012	23.8018	25.2667	13.2428	13.1207		44.583			37.2588	44.2168	31.8877	13.2428	45.3472	34.0252	18.8885	30.8209
	32.2552	26.0296	25.9991	14.7686	12.6019		35.2446			37.7165	28.2256	40.3411	14.7686	46.1407	31.5838	18.2476	29.6002
	34.0557	26.3958	25.4193	14.8297	13.0902		37.4724			40.7988	28.0425	34.0544	14.8297	43.6688	30.7598	18.6138	28.0438
	31.6448	26.8536	26.701	17.4237	13.2122		35.1836			38.0828	38.9983	36.8926	17.4237	45.7745	34.6051	19.4683	31.6143
	30.6073	26.762	27.647	14.1888	12.4493		35.5498			41.0735	44.0032	39.9138	14.1888	42.0208	32.1331	18.5833	29.0814
	30.18	27.6776	28.7152	15.4705	12.5714		37.4724			39.1814	36.9841	17.7581	15.4705	43.7298	30.0579	19.0411	27.4945
	32.1942	26.4263	29.7528	10.6488	12.4188		42.4163			39.7917	38.2659	38.5405	10.6488	43.9434	29.6307	17.5152	24.4427
	32.1942	28.0743	29.9969		12.2357		37.1367			32.8643	43.9116	33.8713		36.8634	30.6378	19.1326	26.8536
	32.9876	26.8536	31.2481		13.0596		37.625			36.9231	44.4304	40.6768		48.1243	32.1026	18.9801	26.9146
	31.5838	27.5555	30.5767		12.8765		45.529			41.8364	44.7661	35.092		47.3004	31.5228	18.5833	30.7598
	30.9429	27.4945	31.1566		12.3883		41.6533			39.7002	34.8479	39.1509		44.3707	31.8585	19.1632	31.0345
	32.2552	26.7926	31.7364		13.1207		38.0522			39.2729	45.468	35.9465		46.8121	31.828	19.3463	28.6846
	33.8726	26.9757	31.9195		13.2122		35.1531			41.8364	35.4888	36.3127		44.1571	31.4007	19.1326	27.9827
	31.4007	27.8302	32.2552		13.8226		42.6299			24.8076	20.9929	35.6719		42.9364	31.95	19.2242	33.2623
	30.5157	28.1048	31.3702		13.3953		38.7236			35.5498	45.1934	25.5706		46.7816	31.2176	19.3157	31.9195
	32.2552	28.1353	31.7669		13.3038		38.2964			41.8975	34.3901	34.9089		45.3778	28.8678	18.4002	29.6612
	32.774	27.5555	31.2481		13.2733		38.0828			26.5166	31.1553	27.3406		42.326	30.1495	17.5763	30.5767
	31.5228	28.5321	31.5228		13.3038		39.2119			39.1814	39.7002	34.4512		45.8966	29.1119	18.6444	29.9664
	30.0274	27.525	31.6143		13.609		39.334			42.4163	43.2097	39.9748		45.3167	23.1915	17.7594	27.7386
	33.8726	26.7926	29.9359		13.3343		41.8975			42.1721	43.8811	36.74		46.751	28.41	17.7594	28.7762
	31.3092	27.1282	30.0579		6.58992		41.7754			43.2707	37.1062	32.9253		48.1854	29.6612	17.8814	25.3887
	31.5228	27.525	29.8138		13.1512		38.4184			30.1787	27.7983	35.6108		44.3707	28.41	17.4847	27.2503
	30.6988	28.8983	27.4334		13.9141		38.2353			42.2942	42.4773	37.4419		44.6759	29.6002	16.9964	28.6846
	33.9642	28.0743	26.8536		13.9447		36.3738			31.3689	42.813	29.5378		43.6993	29.4476	15.7757	26.8841
	31.4312	27.8912	31.5838		14.7076		38.9067			39.5171	44.0642	35.0005		40.2508	29.9664	15.4705	27.3114
	32.1331	28.1658	29.5086		14.8907		36.6179			36.4043	35.1226	30.7585		46.9036	29.356	15.8673	28.5931
	30.7598	28.1353	29.2034		14.9823		35.7329			37.4724	29.6904	34.5427		42.5091	30.18	16.0504	29.7528
	31.7669		28.1353		15.1654		37.9302			37.4724	43.6064	38.9678		41.3189	30.4852	15.3485	21.452
	32.2552		30.4547		15.0128		37.7471			40.7683	35.916	30.8501		41.3494	30.3631	13.5784	30.7293
	31.4007		29.9969		15.1043		37.686			42.813	28.9275	40.0664		40.8917	31.2176	12.4188	28.1353
	32.8045		27.8302		14.8602		37.3198			44.1252	37.1367	34.9394		37.138	29.4171	12.2662	26.8536
	33.1707		29.2645		15.0738		36.7095			25.0212	44.3083	38.449		38.7249	30.9124	13.3343	25.6939
	32.2247		28.6541		15.379		38.3879			43.3013	39.9443	28.4392		41.1968	29.1119	12.4493	28.7152
	31.1871		30.0579		15.1348		38.3879			40.6462	44.7966	39.2424		38.3587	30.3631	13.3953	27.1282
			29.0203		14.0057		36.9841			29.843	36.2517	23.1291		44.6148	30.3021	13.1207	27.7081
			27.6776		13.9141		41.2261			38.8457	41.6533	36.1296		38.6029	30.6378	12.6019	25.0836
			29.356		14.0057		39.1814			41.8975	43.698	35.6108		42.0208	30.3631	13.0902	27.5555
			29.7222		13.7615		37.8997			26.9133	38.3269	36.2822		48.3074	31.1261	13.2122	25.2972
			30.0885		14.5245		39.395			40.6768	19.8638	38.0828		45.9271	31.5838	12.4493	26.9757
			26.5179		13.8226		39.456			41.989	42.5383	39.1814		43.272	33.2318	12.5714	25.755
			28.7152		10.8319		38.7847			25.9673	40.5852	37.8691		40.6475	32.0416	12.4188	26.2432
			30.5157		14.0667		37.8081			42.4163	34.3596	41.043		40.4644	29.1424	12.2357	30.7598
			30.4241		14.0057		39.3645			44.644	44.4914	40.5547		34.9407	30.9429	13.0596	27.0367
			29.356		14.4329		36.9841			40.3411	40.4631	18.9177		35.8258	22.398	12.8765	26.6094
			30.8209		14.0057		41.5312			43.2707	44.0642	32.3455		37.4737	31.4617	12.3883	27.1893
			28.1658		14.0057		37.4724			20.9929	35.4277	31.2163		42.5701	32.2552	13.1207	26.0907
			29.5086		13.5174		38.1133			39.0898	44.2473	39.0898		43.0279	31.9195	13.2122	26.1517
			30.119		14.5245		39.9138			40.7073	29.904	25.9978		40.9222	23.8323	13.8226	23.6492
			30.6988		14.0972		36.5569			41.043	28.8359	30.7585		38.9996	30.8514	13.3953	23.9239
			27.0062		14.494		39.3645			38.571	37.625	39.395		37.7484	24.6563	13.3038	22.0013
			26.64		15.0738		37.8691			43.2707	41.4702	23.8921		39.7015	30.3936	13.2733	22.6422
					15.0738		37.6555			42.3247	44.583	35.8245		39.671	30.3936	13.3038	24.5037
					13.731		39.7612			41.8364	37.1672	35.5498		37.8399	31.1871	13.609	22.7948
					13.9447		40.219			29.4463	44.2168	40.9819		39.9151	30.4547	13.3343	24.5648
					13.7005		38.4184			44.2168	38.9372	34.2986		41.38	31.3092	6.58992	23.4051
					13.5479		41.043			42.3552	44.6135	28.4697			29.9359	13.1512	26.1212
					13.609		39.2424			25.6011	34.3596	35.7329			29.356	13.9141	28.471
					13.7615		38.4795			42.7825	24.1362	38.9372			25.2972	13.9447	25.7855
					13.4564		37.5029			44.0642	37.1062	36.0686			31.0345	14.7076	27.525
					13.3648		36.7095			43.4233	43.0876	32.1623			27.2808	14.8907	28.8067
					13.4869		37.1062			42.813	37.7471	36.2517			27.7386	14.9823	26.6094
					13.4564		35.5803			42.2331	37.4724	37.4419			30.4241	15.1654	27.3724
					13.1512		40.9209			43.4844	44.2168	38.6931			30.2105	15.0128	26.4569
					13.67		37.625			43.9726	34.207	16.1101			30.9124	15.1043	27.9827
					13.3038		35.9465			40.4326	28.012	37.5334			24.046	14.8602	23.5272
					13.3648		36.2212			43.8811	37.7165	32.437			29.0814	15.0738	27.3419
					13.3343		36.4958			42.4163	44.1863	35.7024			25.3887	15.379	25.5719
					12.785		39.5476			31.1248	37.4114	39.1814			29.4781	15.1348	26.9451
					13.2122		37.2893			43.2097	44.4914	34.9394			30.241	14.0057	25.0836
					13.1512		41.8669			42.1416	26.3945	41.165			30.5157	13.9141	27.0062
					13.8226		36.8926			41.6533	23.8005	36.9841			28.6846	14.0057	23.5882
					13.4259		38.4184			41.4702	44.3694	38.1743			28.6846	13.7615	24.2596
					13.0596		37.7776			43.3318	26.8523	40.4021			30.0885	14.5245	25.816
					13.5479		36.6789			29.2327	43.7895	38.4184			31.8585	13.8226	22.2454
					13.5174		38.4795			43.637	39.7307	36.0381			31.6448	10.8319	28.1964
					13.8836		38.0522			23.6785	36.8621	35.7939			31.7059	14.0667	25.0836
					13.3648		37.2283			38.2659	44.4914	37.564			31.7364	14.0057	25.6939
					13.9141		38.8762			43.8201	39.4866	38.9067			31.1261	14.4329	24.931
					13.4564		39.0898			43.5149	44.1558	40.0359			27.4945	14.0057	20.1397
					13.4869		37.4419			43.6064	40.3105	40.5242			31.8585	14.0057	26.0907
					13.3343		36.4958			39.8833	39.4255	39.0593			30.6073	13.5174	24.1986
					13.2428		35.3057			41.2566	43.759	41.989			30.3936	14.5245	28.3795
					13.1207		35.9465			43.3318	27.4932	41.5923			31.2786	14.0972	25.1446
					13.3953		36.9536			16.5679	43.7895	27.9509			31.7974	14.494	25.8465
					13.3038		36.3738			38.7847	42.3247	36.0381			30.7904	15.0738	27.6776
					12.4798		38.51			42.874	44.0032	38.4184			30.4852	15.0738	28.3795
					12.3577		38.2964			42.6299	21.1455	38.0522			30.8514	13.731	24.992
					12.2662		37.4419			42.5078	43.9116	35.855			28.9898	13.9447	24.5953
					12.6934		36.8926			42.4773	38.51	42.3552			29.2034	13.7005	25.9991
					13.2122		38.4795			40.7073	44.0337	33.7798			30.119	13.5479	24.6258
					12.6324		37.1062			41.104	31.613	34.9089			27.7691	13.609	25.1141
					12.846		37.4114			40.9209	25.0212	39.4866			30.8514	13.7615	22.1844
					13.0902		37.5029			44.4304	44.2473	41.0735			30.4852	13.4564	24.7479
					12.5103		36.4653			41.989	34.8784	36.4348			28.8983	13.3648	25.1141
							37.625			44.1252	34.207	34.6038			31.4617	13.4869	17.9425
							37.0146			41.928	37.5945	35.6413			24.8699	13.4564	24.7784
							38.0217			43.3623	43.4233	39.9443			33.6285	13.1512	24.931
							39.2424			31.5215	37.564	39.9443			32.8656	13.67	25.1751
							33.7187			39.1204	37.686	38.7236			29.7833	13.3038	23.8323
							36.2212			41.6533	43.2402	41.8364			31.6754	13.3648	23.5272
							37.8997			41.4397	42.7825	41.6533			31.5228	13.3343	22.0318
							36.5874			37.4114	43.9421	38.6016			25.2972	12.785	20.8416
							37.4114			39.2729	35.2446	35.0005			28.471	13.2122	22.2454
							35.9465			41.6533	36.2212	30.7585			29.9359	13.1512	21.7572
							36.1907			43.1792	44.3083	34.5427			33.4759	13.8226	23.5882
							36.4348			39.8528	34.2986	38.9678			23.283	13.4259	22.6727
							35.3667			42.3552	43.5454	30.8501			30.5767	13.0596	22.4896
							35.0615			43.637	36.801	40.0664			31.2786	13.5479	22.2454
							43.2707			38.6626	31.7351	34.9394			27.9827	13.5174	22.7337
							36.801			39.5476	39.5476	38.449			32.1331	13.8836	16.2945
							36.8621			44.4914	43.8201	28.4392			32.1636	13.3648	23.0694
							36.8926			42.4773	27.4626	39.2424			30.8514	13.9141	18.3392
							37.1062			42.874	27.7983	23.1291			31.0955	13.4564	26.6094
							39.7002			42.8435	38.2048	36.1296			30.5767	13.4869	26.3653
							34.7869			30.7585	40.1274	35.6108			30.9735	13.3343	26.2738
							35.6719			37.4419	40.5852	36.2822			29.9359	13.2428	23.9849
							37.564			40.4631	40.6462	38.0828			29.6307	13.1207	20.9332
							35.977			39.2729	32.0708	39.1814			26.5484	13.3953	23.4661
							37.4114			41.2261	31.6435	37.8691			29.8138	13.3038	23.5577
							34.7258			42.2942	37.7471	41.043			25.4498	12.4798	24.7479
							36.5264			42.4773	39.0288	40.5547			31.2481	12.3577	21.6961
							36.7705			40.0969	42.0195	18.9177			29.2034	12.2662	21.6351
							37.1977			44.0642	39.6086	35.0005			26.1517	12.6934	22.276
							33.7798			38.8762	37.8081	30.7585			27.8912	13.2122	24.5648
							37.1062			40.4326	38.0828	34.5427			32.5604	12.6324	23.9849
										42.874	38.7541	38.9678			32.5299	12.846	22.398
										42.6299	37.8081	30.8501			31.9195	13.0902	22.7032
										33.5051	38.6016	40.0664			27.4334	12.5103	25.0225
										44.8271	37.4419	34.9394			30.3936	10.2215	22.0928
										37.0452	29.1411	38.449			25.6024	12.785	23.2525
										39.1509	25.6011	28.4392			28.6541	12.0831	22.3065
										39.7612	33.322	39.2424			30.5767	12.5103	22.6422
										42.2637	35.855	23.1291			30.5767	12.3577	19.1326
										42.1111	36.1907	36.1296			29.7833	12.846	19.0716
										38.8152	35.3972	35.6108			28.8372	12.0526	22.4591
										41.4092	38.1438	36.2822			26.4569	12.5408	18.6749
										41.7449	39.0288	38.0828			30.4852	12.0526	20.5365
										39.1204	38.1438	39.1814			21.0858	12.2967	20.9637
										42.5688	37.564	37.8691			29.0203	11.8084	21.513
										23.4038	38.3574	41.043			31.5228	11.2591	21.452
										39.6697	38.51	40.5547			24.6258	11.9305	20.5975
										45.1323	39.0593	18.9177			30.7598	12.2051	23.3746
										45.6206	36.801	39.2424			33.1097	12.1136	21.5435
										45.1628	40.1885	37.4724			31.065	11.8389	19.6514
										44.2778	38.51	37.2588			30.4547	11.7474	21.8487
										43.2097	35.977	39.5476			31.0955	12.0526	23.3441
										45.3459	26.8828	39.456			33.598	11.8389	22.4896
										25.6011	37.4114	32.7117			30.119	11.3812	26.3043
										43.6675	40.9209	36.8315			33.2318	11.8389	22.3675
										45.9563	34.4206	38.0217			31.004	12.0526	22.5506
										43.5454	22.3967	31.9487			26.762	11.8389	20.8416
										31.5215	35.4277	38.6321			30.8819	11.5033	19.5904
										40.0664	38.8762	36.5569			28.9288	11.5643	22.1539
										40.8293	38.571	39.3645			30.9735	11.5948	21.1163
										42.813	38.6321	40.1885				11.6558	21.2994
										44.0032	38.6931	31.2163				11.7779	17.6983
										19.7722	38.6016	37.564				10.8624	16.9964
										43.3623	37.8081	23.6174				11.137	19.5294
										47.2075	38.7847	36.801				11.3812	16.4776
										27.0659	39.5781	38.2964				12.2051	14.4634
										42.4773	39.6086	40.0664				11.137	18.034
										43.5454	26.6387	38.0522				10.7098	21.513
										39.456	42.5383	40.3716				11.1065	22.2454
										43.0571	28.5308	37.8081				10.9539	20.5975
										42.4163	25.3569	36.0991				11.4117	22.0013
										43.8811	36.4653	33.9018				11.076	21.2994
										45.407	39.2424	35.4582				10.5572	23.5577
										25.6621	39.8528	32.1318				11.3201	23.1304
										44.583	39.334	39.8528				11.137	25.1446
										45.529	39.5171	35.7634				11.076	21.5435
										39.0898	40.5547	42.7825				8.48201	23.4967
										43.0876	36.8926	37.9302				11.1981	24.8699
										42.6299	25.0823	34.207				11.5948	23.3136
										43.2707	33.383	33.0779				5.82698	24.1986
										43.0266	39.6086	36.8315				11.2591	23.8934
										46.8718	37.2893	32.8337				11.5643	20.5059
										32.1013	39.5171	38.449				12.2662	20.9637
										42.05	41.0735	28.1035				11.6558	21.2384
										43.5454	26.4556	31.8877				11.6253	20.2313
										47.8179	17.7581	40.3411				9.21443	23.8018
										44.7661	35.1836	34.0544				11.5643	22.3065
										40.4326	38.6016	36.8926				11.1981	20.3228
										45.0102	38.2659	39.9138				11.6253	24.0155
										43.3928	40.6157	17.7581				11.1981	22.0928
										42.6604	31.3384	38.5405				11.6253	19.1021
										38.6321	24.9907	33.8713				11.3507	22.1844
										43.9116	36.2212	40.6768				11.7779	20.689
										23.1291	36.4348	35.092				11.4727	20.628
										47.6348	40.0969	39.1509				11.2591	14.616
										42.874	40.5242	35.9465				11.2286	16.1724
										46.7803	34.8784	36.3127				11.7169	18.2782
										43.4233	26.3945	35.6719				11.5643	19.6514
										47.5737	41.3481	25.5706				11.3201	15.6231
										43.759	32.9253	34.9089				9.3365	21.0858
										45.1323	35.2751	27.3406				12.0831	15.1959
										41.928	37.686	34.4512				10.7098	19.0716
										45.7427	41.4702	39.9748				10.7708	19.9871
										46.7192	35.3972	36.74				10.8929	20.0177
										47.0244	27.8594	32.9253				10.8929	21.8487
										39.456	26.1199	35.6108				11.2286	17.7288
										42.7519	40.7683	37.4419				8.69563	21.8487
										41.3481	38.9372	29.5378				10.6793	20.9027
										36.7705	40.158	35.0005				11.137	19.5294
										35.2751	27.8899	30.7585				10.7708	21.6656
										34.5427	39.2424	34.5427				10.9845	17.21
										33.6272	40.0969	38.9678				4.88094	18.8885
										29.1411	35.3972	30.8501				11.1981	19.0106
										20.7183	41.4397	40.0664				10.3131	18.5528
										18.0022	33.2915	34.9394				10.4656	21.0858
										47.6348	31.0332	38.449				11.2286	19.1021
										33.5051	42.874	28.4392				10.6488	20.9332
										46.5056	28.4087	39.2424				11.6253	18.5833
										47.8789	36.4348	23.1291				11.0455	21.574
										25.7537	38.2048	36.1296				11.137
										39.6086	41.5007	35.6108				10.8013
										43.0571	35.5803	36.2822				11.2896
										41.7143	41.7143	38.0828				11.3812
										43.9421	34.6648	39.1814				10.8624
										43.1182	42.6604	37.8691				10.3741
										38.0828	25.6011	41.043				10.8013
										44.3083	30.1787	40.5547				10.4656
										44.8577	38.2659	18.9177				10.7098
										43.1792	38.6321	32.3455				10.4656
										45.7732	37.7471	31.2163				10.9845
										18.582	41.8669	39.0898				10.5572
										37.9912	32.2844	25.9978				10.2825
										42.9656	42.6299	30.7585				10.5877
										43.9421	35.0615	39.395				10.5267
										42.6299	41.8364	23.8921				10.8319
										39.334	41.7143	35.8245				10.0689
										41.5923	36.2822	35.5498				10.6488
										45.3459	19.406	40.9819				10.4656
										47.4822	34.4817	34.2986				10.2825
										40.0969	39.5476	28.4697				10.5572
										43.2097	41.8669	35.7329				11.076
										46.0784	34.5122	38.9372				10.5572
										42.7825	24.0752	36.0686				10.6182
										42.05	41.0124	32.1623				10.7708
										41.7449	34.3901	36.2517				10.8013
										42.8435	22.9766	37.4419				10.4656
										43.2402	41.104	38.6931				11.137
										45.0102	40.9209	16.1101				10.4046
										15.6523	39.5171	37.5334				10.9845
										36.5569	41.7449	32.437				10.7708
										40.7378	31.3689	35.7024				10.7708
										40.6157	23.3123	39.1814				10.8319
										41.8975	35.977	34.9394				10.5572
										45.5901	38.3574	41.165				11.5033
										13.0889	38.0522	36.9841				11.076
										36.6484	41.104	38.1743				10.6488
										40.28	38.4184	40.4021				10.4962
										42.7825	31.2163	38.4184				11.2591
										41.8059	42.1111	36.0381				10.3741
										39.334	35.9465	35.7939				10.7098
										44.583	41.6838	37.564				11.015
										44.0032	42.4773	38.9067				10.3436
										38.3574	24.3804	40.0359				11.0455
										42.9351	25.5706	40.5242				10.9234
										43.6675	42.813	39.0593				11.3201
										46.6887	29.3852	41.989				10.6488
										43.8506	42.2942	41.5923				10.1605
										46.0784	28.1035	27.9509				10.7403
										36.3127	29.6904	36.0381				10.6182
										42.6299	36.5874	38.4184				9.24495
										42.3857	41.4702	38.0522				10.8319
										29.4158	38.4184	35.855				10.6488
											27.5237	42.3552				10.3436
											38.0217	33.7798				7.35286
											42.1721	34.9089				9.79427
											30.606	39.4866				10.4656
											42.2942	41.0735				10.13
											33.5662	36.4348				10.7098
											34.3901	34.6038				7.01717
											41.1345	35.6413				10.8319
											36.2822	39.9443				9.09236
											42.2637	39.9443				10.8319
											37.3503	38.7236				10.6182
											25.8757					11.1981
											43.0266					10.9539
											40.5242					11.076
											43.3013					10.6793
											25.5095					10.2215
											42.0806					11.2896
											37.9912					11.015
											42.6299					11.1676
											42.2637					10.6488
											33.0779					11.015
											21.5727					11.2591
											36.9841					10.8013
											43.9116					11.3507
											38.9983					8.05476
											40.8293					10.0994
											42.0806					10.5877
											36.6484					10.7098
											41.7754					10.7098
											38.2964					10.8929
											42.3247					10.8013
											37.5334					9.64168
											25.1128					10.4046
											43.3318					10.8319
											27.6152
											27.3406
											43.2707
											31.3079
											39.7917
											42.874
											28.5308
											27.0049
											42.5994
											26.0893
											39.6086
											41.9585
											33.2915
											29.0496
											43.2402
											32.1318
											41.7754
											35.1226
											30.5144
											42.4468
											38.8762
											42.8435
											36.3738
											29.2937
											43.4538
											29.0496
											26.2419
											42.6909
											35.5498
											42.1111
											36.9841
											30.9416
											42.9961
											37.1062
											43.1487
											42.7519
											38.8762
											22.1221
											42.3247
											35.4277
											31.0942
											40.4631
											42.2942
											41.989
											33.8408
											43.0266
											36.3127
											31.7961
											42.5383
											32.7117
											43.698
											30.5754
											25.6316
											42.813
											36.9841
											30.6975
											42.0806
											34.146
											28.5002
											37.625
											42.2331
											31.613
											42.874
											34.6038
											35.0005
											39.5171
											42.874
											40.3411
											31.0637

## Sheet: Fig.S2B
Action potential peak (mV)
Control	Exosomes U87
40.5051	36.125
42.7291	25.6097
38.7418	39.7892
30.386	37.0035
34.1646	21.2905
32.56	23.5132
25.7	43
20.4	35.6
33.1483	32.7414	Mean
0.949867	1.01313	SEM
8	8	n

## Sheet: Fig.2B
RMP
S479	S479_Control	S471	S471_Control	S520	S520_Control	S58	S58_Control	S226	S226_Control	S464	S464_Control	S496	S496_Control	S411	S411_Control	HA	HA_Control
-48	-60	-42	-66	-55	-58	-45	-60	-55	-62	-38	-60	-34	-70	-54	-67	-62	-62
-50	-58	-52	-70	-57	-58	-54	-62	-50	-64	-50	-38	-45	-84	-55	-66	-57	-64
-45	-60	-48	-63	-28	-80	-45	-62	-65	-60	-51	-70	-40	-93	-55	-84	-62	-60
-60	-100	-46	-66	-50	-56	-60	-64	-57	-70	-56	-60	-45	-60	-60	-95	-60	-62
-58	-54	-37		-50	-60	-58	-70	-62	-62		-68	-40		-52	-65	-60
-34	-66	-40		-48	-66	-55		-60				-55		-53		-72
-40	-55			-40	-78	-43		-55				-45		-48		-78
-38	-57			-40	-66							-46		-40		-72
-46	-54			-45	-66							-35		-35
-47	-53			-62	-72
-32				-54	-61
-38				-43	-68
-50				-37	-82
-38				-52	-75
-22				-50
				-45
				-38
				-43
				-55
				-58
				-60
				-61
				-60
				-68
				-72
-43.0667	-61.7	-44.1667	-66.25	-50.84	-67.5714	-51.4286	-63.6	-57.7143	-63.6	-48.75	-59.2	-42.7778	-76.75	-50.2222	-75.4	-65.375	-62	Mean
2.57546	4.42982	2.25709	1.43614	2.0766	2.31031	2.6264	1.72047	1.8988	1.72047	3.81608	5.67803	2.13293	7.31864	2.65507	6.02163	2.6655	0.816497	SEM
15	10	6	4	25	14	7	5	7	5	4	5	9	4	9	5	8	4	n

## Sheet: Fig.2C
AP Frequency (Hz)
S479	S479_Control	S471	S471_Control	S520	S520_Control	S58	S58_Control	S226	S226_Control	S464	S464_Control	S496	S496_Control	S411	S411_Control	HA	HA_Control
2.14	0.18	2.27	0.43	0.133333	8e-09	3.2	0.017	0.4	1.34	2.43	0.79	3.22	0.38	4.14	0.64	0.02	0.04
9.61	0.64	5.63	0.37	7.175	2.66667	1.87	1.34	4	0.017	2.37	0.51	5.62	0.76	1.71	0.77	0.01	0.3
6.54	0.89	3.4	1.57	2.03333	1.92	0.76	0.48	1.65	0.77	1.94	1.96	4.13	2.73	1.15	0.3	0.11	0
3.71	0.73	5.13	0.36	0	0.283333	3.48	0.77	0.17	1.77	3.78	0.61	1.87	1.98	1.68	0.77	0.16	0.2
2.18	1.39	1.34		1.7	0.075	1.57	1.77	3	0.48		2.01	2.95		3	0.24	0.06
2.13	0.62	1.39		1.11667	0.716667	0.46		1				0.98		2.87		0.06
4.43	0.03			0.9	0.0833333	4.5		0.83				0.78		0.95		0.7
2.72	0.83			3.59167	0.0333333							6e-07		0.74		0.13
0.0416	0.06			5.3	0.0916667							7e-06		2.6
0.006	0.22			2.55833	1e-07
0.0001				1.525	7e-09
1				0	9e-09
0.033				1.25833	4e-09
2e-05				1.43333	0.183333
0.0006				3.81667
				13.6667
				0.591667
				11.1333
				0.25833
				0.125
				5e-05
				6e-05
				0.5
				4.095
				0.49
2.30275	0.559	3.19333	0.6825	2.53607	0.432381	2.26286	0.8754	1.57857	0.8754	2.63	1.176	2.17222	1.4625	2.09333	0.544	0.15625	0.135	Mean
0.727823	0.137457	0.75873	0.296237	0.90976	0.220262	0.567109	0.309876	0.53801	0.309876	0.39856	0.333401	0.657525	0.543114	0.376624	0.114743	0.0800508	0.0699405	SEM
15	10	6	4	25	14	7	5	7	5	4	5	9	4	9	5	8	4	n

## Sheet: Fig3A-B-C-D
	RMP (mV)						AP Threshold (mV)						AP frequency (Hz)
	RMP_Control	RMP_Frontal	RMP_Temporal	RMP_Nparietal	RMP_Ncore		AP Threshold_Control	AP Threshold_Frontal	AP Threshold_Temporal	AP Threshold_Nparietal	AP Threshold_Ncore		Frequency_Control	frequency_Frontal	frequency_Temporal	frequency_Nparietal	frequency_Ncore
	-58	-55	-57	-62	-55		-36	-27	-28	-39	-37		0.0916667	8e-07	1e-07	0.133333	0.258333
	-58	-52	-59	-54	-58		-35	-30	-31	-45	-40		9e-09	0.5	8e-10	7.175	0.125
	-80	-64	-62	-43	-60		-33	-28	-30	-33	-38		8e-09	9e-07	0.5	2.03333	7e-05
	-56	-75	-56	-37	-61		-35	-37	-35	-40	-30		7e-09	0.125	1	3e-11	3e-05
	-60	-62	-56	-52	-60		-35	-32		-40	-40		6e-11	1e-06	5e-07	1.7	0.5
	-66	-53		-50	-68		-37	-32		-38	-44		0.183333	0.0166667		1.11667	3.5
	-78	-53		-45	-72		-42	-30		-33			1e-13	9e-08		0.9	0.491667
	-66			-38			-43			-30			2.66667			3.59167	2.3
	-66			-43			-43			-32			1.92			5.3
	-72			-55			-46			-44			0.283333			2.55833
	-61			-57			-40			-45			0.075			1.525
	-68			-28			-38			-45			0.716667			1e-12
	-82			-50			-50			-37			0.0833333			1.25833
	-75			-50			-47			-40			0.0333333			1.43333
				-48						-35						3.81667
				-40						-30						13.6667
				-40						-30						0.591667
				-45						-35						11.1333
	-67.5714	-59.1429	-58	-46.5	-62	Mean	-40	-30.8571	-31	-37.2778	-38.1667	Mean	0.432381	0.0916671	0.3	3.21852	0.896887	Mean
	2.31031	3.18799	1.14018	1.95246	2.23607	SEM	1.40642	1.24267	1.47196	1.25715	1.90467	SEM	0.220262	0.0702178	0.2	0.90976	0.456674	SEM
	14	7	5	18	7	n	14	7	4	18	6	n	14	7	5	18	8	n

## Sheet: Fig.S3B-C
Control					S479
RMP	AP Threshold	FV-IC	AP Frequency		RMP	AP Threshold	FV-IC	AP Frequency
-34	-33	-80	0.0329167		-32	-48	-27	0.0329167
-14	-16	-58	0.0329167		-50		-28	0.230417
-34	-22	-45	0.0329167		-28	-14	-10	0.49375
-38	-36	-65	1.02042		-30	-20	-18	0.559583
-34	-32	-40	1.87625		-55	-28	-22	0.88875
-30.8	-27.8	-57.6	0.599084	Mean	-44	-34	-31	1.94208
4.27083	3.77359	7.15961	0.372177	SEM	-39.8333	-28.8	-22.6667	0.691249	Mean
5	5	5	5	n	4.65057	5.88558	3.15876	0.27723	SEM
					6	5	6	6	n

[truncated: 28 more sheets: Fig.4C, Fig.4E, Fig.S5-B-C, Fig.S6C, Fig.5B, Fig.5E, Fig.5F, Fig.5H, Fig.5I, Fig.S7B, Fig.S7C, Fig.6A, Fig.6B, Fig.6C, Fig.6D, Fig.6E, Fig.6F, Fig.6G, Fig.6H, Fig.6J …]
